# Supplementary material for: Sodium (1R)-d-glucit-1-yl­sulfonate monohydrate
Source: Acta Crystallogr Sect E Struct Rep Online. 2012 Mar 7;68(Pt 4):m377–8. doi: 10.1107/S1600536812007210 (PMC3343795; doi:10.1107/S1600536812007210)
Supplement: Supplementary file 3 [file e-68-0m377-Isup3.hkl]

#
# h,k,l, Fc-squared, Fo-squared, sigma(Fo-squared) and status flag
#
data_I
_shelx_title ' alanh8b in P2(1)2(1)2(1)'
_shelx_refln_list_code          4
_shelx_F_calc_maximum      436.98
_exptl_crystal_F_000      1896.00
_reflns_d_resolution_high  0.7108
 
loop_
 _symmetry_equiv_pos_as_xyz
 'x, y, z'
 '-x+1/2, -y, z+1/2'
 '-x, y+1/2, -z+1/2'
 'x+1/2, -y+1/2, -z'
 
_cell_length_a     8.8196
_cell_length_b    16.8420
_cell_length_c    22.7304
_cell_angle_alpha  90.000
_cell_angle_beta   90.000
_cell_angle_gamma  90.000
 
_shelx_F_squared_multiplier     1.000
 
loop_
 _refln_index_h
 _refln_index_k
 _refln_index_l
 _refln_F_squared_calc
 _refln_F_squared_meas
 _refln_F_squared_sigma
 _refln_observed_status
   2   0   0       21.55       26.43     11.25 o
   4   0   0     6680.50     7432.49     48.23 o
   6   0   0      438.50      507.92     32.95 o
   8   0   0     2020.01     1973.39     69.85 o
  10   0   0        0.48        0.00     69.75 o
  12   0   0     1411.86     1397.23    143.05 o
   2   1   0     1441.49     1560.64     11.06 o
   3   1   0      804.13      783.98     12.84 o
   4   1   0     2833.37     2921.29     21.33 o
   5   1   0     1056.24     1014.09     18.43 o
   6   1   0       46.09       31.87     17.03 o
   7   1   0        3.42        8.86     18.27 o
   8   1   0       96.15      117.85     33.78 o
   9   1   0     1498.10     1453.19     44.18 o
  10   1   0      467.33      521.92     55.70 o
  11   1   0       17.03       38.26     83.91 o
  12   1   0      290.13      309.66     93.67 o
   2   2   0      629.30      639.32     10.26 o
   3   2   0       54.58       55.14     11.10 o
   4   2   0      230.68      255.19     12.85 o
   5   2   0      178.00      147.78     14.76 o
   6   2   0      325.99      321.46     25.00 o
   7   2   0      437.71      427.74     29.00 o
   8   2   0     1391.41     1411.84     41.38 o
   9   2   0     1197.15     1168.36     42.51 o
  10   2   0      844.50      857.91     53.31 o
  11   2   0     1081.00      996.76     90.54 o
  12   2   0        0.22       54.29     90.36 o
   1   3   0    23024.36    23678.93     69.75 o
   2   3   0     1557.30     1682.20     18.16 o
   3   3   0     9037.46    10139.44     39.00 o
   4   3   0      353.63      421.51     13.17 o
   5   3   0      655.13      631.45     17.16 o
   6   3   0     2888.28     2942.40     35.05 o
   7   3   0     1842.09     1799.05     36.35 o
   8   3   0      890.69      901.62     34.81 o
   9   3   0       67.27       68.02     38.92 o
  10   3   0       14.27        8.03     54.22 o
  11   3   0     5439.96     5255.59    109.52 o
  12   3   0     1993.63     1991.03    111.66 o
   0   4   0       42.93       68.52     20.21 o
   1   4   0     3324.08     3461.03     23.63 o
   2   4   0        0.77        2.41     14.99 o
   3   4   0      855.68      938.46     15.02 o
   4   4   0     5838.40     6105.86     43.37 o
   5   4   0      118.07      136.50     16.77 o
   6   4   0     2242.46     2271.46     32.01 o
   7   4   0     2336.13     2274.51     43.82 o
   8   4   0     3205.75     3191.00     46.27 o
   9   4   0     1923.54     1882.20     52.67 o
  10   4   0      294.16      283.21     51.18 o
  11   4   0     1632.91     1624.03     75.85 o
  12   4   0       32.02       53.46     88.98 o
   1   5   0      854.47      825.95     14.82 o
   2   5   0       18.93       26.38     15.69 o
   3   5   0     2633.16     2677.26     23.09 o
   4   5   0     1143.34     1176.52     15.81 o
   5   5   0     3975.29     3851.77     48.78 o
   6   5   0     2011.00     1999.92     29.49 o
   7   5   0     1390.71     1332.54     40.22 o
   8   5   0      460.80      437.15     31.85 o
   9   5   0      949.81      939.70     43.42 o
  10   5   0       34.73      100.29     52.06 o
  11   5   0      953.64      983.09     71.76 o
  12   5   0        2.77        0.00     81.42 o
   0   6   0    31653.17    31629.87     91.54 o
   1   6   0    25277.18    24643.69    128.41 o
   2   6   0     2374.72     2327.21     24.23 o
   3   6   0        4.07       48.81     13.98 o
   4   6   0       47.34       18.84     13.86 o
   5   6   0     4876.48     5268.12     43.37 o
   6   6   0     1570.55     1590.17     37.25 o
   7   6   0      747.78      735.66     32.81 o
   8   6   0      618.46      563.89     34.78 o
   9   6   0       27.97       77.00     37.75 o
  10   6   0     2031.47     2033.01     65.70 o
  11   6   0      861.98      912.50     83.78 o
  12   6   0        5.33       22.68     76.03 o
   1   7   0      524.68      533.43     13.39 o
   2   7   0     5885.55     5817.80     37.77 o
   3   7   0       27.56       47.27     18.04 o
   4   7   0     7255.04     7185.26     58.59 o
   5   7   0     1867.45     1942.05     32.00 o
   6   7   0      736.36      736.61     34.73 o
   7   7   0      421.05      406.20     32.75 o
   8   7   0      298.97      275.89     36.24 o
   9   7   0      434.84      486.21     41.82 o
  10   7   0     2631.58     2731.01     78.40 o
  11   7   0        0.21        0.00     62.70 o
   0   8   0       77.04       72.90     29.41 o
   1   8   0        2.93        7.39     10.50 o
   2   8   0      719.19      713.50     28.33 o
   3   8   0     3108.80     3235.97     35.37 o
   4   8   0       17.24       37.66     15.83 o
   5   8   0      654.66      573.04     20.93 o
   6   8   0     1228.61     1151.23     31.15 o
   7   8   0       40.73       52.42     33.32 o
   8   8   0      809.03      788.16     41.07 o
   9   8   0      485.82      543.09     50.19 o
  10   8   0      951.37     1099.31     69.38 o
  11   8   0        0.75        0.00     64.00 o
   1   9   0     3455.96     3864.96     36.08 o
   2   9   0    32879.93    34831.80    124.98 o
   3   9   0      129.62      102.38     27.45 o
   4   9   0     2805.20     2875.92     34.01 o
   5   9   0    11810.53    11704.06     85.95 o
   6   9   0     3538.59     3281.13     43.66 o
   7   9   0     1571.07     1597.05     43.54 o
   8   9   0      960.82      993.73     41.06 o
   9   9   0     1072.40     1075.21     56.59 o
  10   9   0     3102.21     3247.03     84.46 o
  11   9   0      481.21      487.65     69.16 o
   0  10   0        8.55        0.10     43.28 o
   1  10   0     2518.06     2579.17     37.76 o
   2  10   0     1389.93     1321.40     27.15 o
   3  10   0      193.99      194.92     30.08 o
   4  10   0     3656.63     3571.38     37.97 o
   5  10   0      170.08      138.57     33.53 o
   6  10   0     1188.51     1209.23     42.87 o
   7  10   0     1734.62     1569.12     46.78 o
   8  10   0      116.25      140.57     39.24 o
   9  10   0     1707.15     1661.72     65.99 o
  10  10   0      757.84      791.68     74.14 o
  11  10   0        9.54       51.00     82.12 o
   1  11   0      225.30      221.75     23.18 o
   2  11   0      737.77      711.34     24.31 o
   3  11   0      233.98      213.86     33.58 o
   4  11   0     1863.00     1838.38     34.12 o
   5  11   0      325.10      299.56     35.41 o
   6  11   0     1448.14     1440.67     44.77 o
   7  11   0     1328.62     1389.76     46.95 o
   8  11   0       34.27       41.40     45.94 o
   9  11   0       15.53       35.49     50.29 o
  10  11   0      193.51      177.41     80.68 o
   0  12   0      400.94      564.06     40.13 o
   1  12   0    30738.34    30540.31    228.62 o
   2  12   0     2424.05     2460.69     47.37 o
   3  12   0     2145.61     2153.43     45.50 o
   4  12   0      755.49      712.65     31.16 o
   5  12   0      115.74      149.01     36.10 o
   6  12   0     3353.22     3355.54     55.06 o
   7  12   0      754.96      705.45     44.59 o
   8  12   0      320.08      280.65     59.76 o
   9  12   0       37.30       46.16     57.94 o
  10  12   0     1527.17     1648.66     98.94 o
   1  13   0     2104.42     2133.97     36.03 o
   2  13   0     3950.82     3942.74     56.43 o
   3  13   0     1356.28     1389.02     44.55 o
   4  13   0      503.85      521.63     31.67 o
   5  13   0     1101.79     1099.77     48.22 o
   6  13   0      294.87      307.61     43.69 o
   7  13   0       57.38       90.41     46.14 o
   8  13   0        8.29       42.19     60.07 o
   9  13   0       50.81       58.36     59.02 o
  10  13   0     1514.84     1651.80    101.00 o
   0  14   0     3569.88     3603.37     88.65 o
   1  14   0      143.18      172.92     40.56 o
   2  14   0     1837.86     1823.30     48.37 o
   3  14   0      402.05      442.38     39.70 o
   4  14   0       31.73       53.59     39.87 o
   5  14   0      359.67      331.42     46.14 o
   6  14   0       80.13       99.02     51.12 o
   7  14   0      164.31      152.08     52.49 o
   8  14   0      253.74      304.53     65.07 o
   9  14   0       15.91       55.61     60.17 o
  10  14   0      735.44      830.40     93.31 o
   1  15   0      386.48      382.65     36.73 o
   2  15   0       59.97       91.47     40.37 o
   3  15   0     4041.54     3781.61     59.22 o
   4  15   0     1945.82     1838.24     53.53 o
   5  15   0     1780.96     1742.62     57.13 o
   6  15   0      533.70      553.28     57.49 o
   7  15   0      688.75      600.58     71.98 o
   8  15   0     1528.00     1585.64     86.75 o
   9  15   0     1096.14     1065.00     77.10 o
   0  16   0     1202.52     1217.84     68.70 o
   1  16   0      805.14      820.30     40.36 o
   2  16   0     1447.61     1482.97     50.26 o
   3  16   0     1701.94     1611.88     50.52 o
   4  16   0      627.29      610.12     46.19 o
   5  16   0      518.43      576.05     52.45 o
   6  16   0      221.39      269.63     63.13 o
   7  16   0      394.76      363.07     74.45 o
   8  16   0     1589.86     1533.75     89.43 o
   9  16   0     1508.26     1573.57     83.64 o
   1  17   0        1.87       60.80     43.51 o
   2  17   0      687.72      656.31     42.22 o
   3  17   0       49.54       49.12     48.72 o
   4  17   0        2.12       21.48     44.85 o
   5  17   0      181.85      191.03     56.68 o
   6  17   0      293.15      312.83     64.75 o
   7  17   0       26.82       57.84     74.64 o
   8  17   0      141.13      113.75     79.81 o
   0  18   0       89.39      107.75     65.17 o
   1  18   0      703.43      781.07     49.74 o
   2  18   0      684.94      636.18     48.10 o
   3  18   0      114.71      151.85     45.57 o
   4  18   0      345.37      395.75     49.39 o
   5  18   0      877.79      847.69     63.57 o
   6  18   0      485.97      574.09     72.15 o
   7  18   0       42.58       98.39     76.99 o
   8  18   0     2722.35     2911.75    109.10 o
   1  19   0      232.78      209.47     48.28 o
   2  19   0      208.56      211.32     53.79 o
   3  19   0     1146.53     1264.88     62.74 o
   4  19   0      223.94      238.60     50.84 o
   5  19   0     1031.54     1107.12     77.63 o
   6  19   0      925.66     1095.75     80.18 o
   7  19   0      652.14      656.20     84.48 o
   0  20   0      496.12      450.89     75.33 o
   1  20   0      364.86      379.28     51.69 o
   2  20   0      633.19      637.22     59.97 o
   3  20   0     1068.61     1129.52     64.60 o
   4  20   0      324.67      334.63     55.94 o
   5  20   0       21.25       20.25     68.80 o
   6  20   0       53.76       58.49     62.61 o
   1  21   0       51.12       54.49     53.76 o
   2  21   0      194.89      258.06     60.83 o
   3  21   0     1329.85     1390.29     70.10 o
   4  21   0     2107.66     2191.79     81.88 o
   5  21   0      155.05      135.98     74.50 o
   0  22   0      977.90     1065.32     88.85 o
   1  22   0      958.06      973.67     68.38 o
   2  22   0      111.12      161.96     63.80 o
   3  22   0      892.07     1002.59     71.21 o
   4  22   0        7.32       14.10     64.22 o
   1  23   0      131.12      201.73     67.25 o
   2  23   0       73.16      121.35     64.64 o
   2   0   1    15420.15    15340.07     51.35 o
   3   0   1      159.84      121.31     13.21 o
   4   0   1     1159.84     1181.74     20.03 o
   5   0   1       10.27       31.51     17.82 o
   6   0   1     3410.40     3500.34     30.18 o
   7   0   1       53.86       59.78     19.99 o
   8   0   1     1824.39     1691.53     40.25 o
   9   0   1      479.51      418.02     46.69 o
  10   0   1       29.72       63.65     47.90 o
  11   0   1      995.23     1001.47     96.79 o
  12   0   1      525.21      511.56     92.50 o
 -12   1   1      333.69      301.09     91.77 o
 -11   1   1       81.80      138.27     86.42 o
 -10   1   1      587.22      619.67     52.92 o
  -9   1   1      790.96      775.49     48.59 o
  -8   1   1     4537.37     4576.19     51.05 o
  -7   1   1        0.60        0.00     23.48 o
  -6   1   1       55.74       55.57     18.07 o
  -5   1   1      763.80      764.44     18.58 o
  -4   1   1        5.66       20.66     14.14 o
  -3   1   1      254.32      272.89     12.40 o
  -2   1   1     1721.23     1800.52     13.25 o
   2   1   1     1718.11     1750.02     12.01 o
   3   1   1      249.84      255.51     13.76 o
   4   1   1        6.99       15.97     16.24 o
   5   1   1      740.33      747.66     23.02 o
   6   1   1       66.30       55.97     24.91 o
   7   1   1        0.33       11.69     27.79 o
   8   1   1     4537.79     4577.18     49.69 o
   9   1   1      800.52      820.76     42.19 o
  10   1   1      591.38      585.29     51.75 o
  11   1   1       77.59       43.51     66.09 o
  12   1   1      339.23      362.25     93.25 o
 -12   2   1      406.20      385.49     94.14 o
 -11   2   1       49.86       54.74     82.91 o
 -10   2   1      154.31      160.75     52.55 o
  -9   2   1     1268.70     1301.38     45.82 o
  -8   2   1     1534.31     1515.86     39.63 o
  -7   2   1      323.99      332.28     28.19 o
  -6   2   1      705.84      702.49     22.29 o
  -5   2   1      793.66      780.00     19.63 o
  -4   2   1      616.00      655.49     15.85 o
  -3   2   1     2976.58     2929.49     18.53 o
  -2   2   1     2857.08     2975.70     30.43 o
  -1   2   1      397.97      426.20     30.28 o
   1   2   1      402.61      418.35     40.51 o
   2   2   1     2840.60     2951.24     24.59 o
   3   2   1     2951.96     2828.23     19.28 o
   4   2   1      584.67      619.12     16.42 o
   5   2   1      769.36      758.66     23.24 o
   6   2   1      732.97      783.69     28.62 o
   7   2   1      305.71      270.82     29.71 o
   8   2   1     1563.04     1551.61     39.40 o
   9   2   1     1279.42     1278.32     45.66 o
  10   2   1      149.41      152.43     51.52 o
  11   2   1       47.12       79.78     66.64 o
  12   2   1      403.49      376.50     95.53 o
 -12   3   1      117.24      137.08     90.33 o
 -11   3   1      124.17       73.07     86.11 o
 -10   3   1       87.09       95.10     43.14 o
  -9   3   1      954.03      979.94     43.47 o
  -8   3   1       24.76       35.67     33.75 o
  -7   3   1     6613.04     6507.13     68.60 o
  -6   3   1     1196.79     1150.42     24.25 o
  -5   3   1     4715.45     4897.89     39.23 o
  -4   3   1    19133.92    19770.45     83.02 o
  -3   3   1    16828.05    16076.56     74.26 o
  -2   3   1    17986.20    19065.31     99.01 o
  -1   3   1    64002.91    64757.26    331.66 o
   0   3   1      708.64      836.16     14.77 o
   1   3   1    63156.31    63781.51    311.12 o
   2   3   1    18003.67    18936.93     83.87 o
   3   3   1    16551.84    15681.47     60.21 o
   4   3   1    19054.54    19662.17    111.49 o
   5   3   1     4512.44     4552.01     32.46 o
   6   3   1     1226.50     1242.27     30.54 o
   7   3   1     6500.85     6450.91     51.94 o
   8   3   1       28.51       17.13     35.97 o
   9   3   1      952.41      839.57     43.26 o
  10   3   1       90.48       78.61     56.42 o
  11   3   1      119.86      143.17     62.59 o
  12   3   1      123.55      193.28     92.60 o
 -12   4   1       13.18       65.94     91.43 o
 -11   4   1      349.28      368.83     66.51 o
 -10   4   1      231.34      237.42     45.49 o
  -9   4   1     1429.58     1420.63     43.16 o
  -8   4   1      808.77      751.40     36.06 o
  -7   4   1     1054.00      982.51     33.42 o
  -6   4   1     3826.12     3682.30     33.48 o
  -5   4   1     1217.42     1203.18     24.94 o
  -4   4   1     1540.14     1591.30     19.07 o
  -3   4   1     7249.75     7473.57     42.46 o
  -2   4   1       26.73       44.44     13.00 o
  -1   4   1     2261.76     2273.38     15.64 o
   0   4   1     1399.93     1465.97     19.04 o
   1   4   1     2253.63     2312.12     17.18 o
   2   4   1       26.70       41.14     21.70 o
   3   4   1     7197.00     7415.22     37.91 o
   4   4   1     1524.73     1553.24     20.04 o
   5   4   1     1187.70     1142.10     21.22 o
   6   4   1     3843.62     3832.35     51.80 o
   7   4   1     1034.48      999.76     32.75 o
   8   4   1      813.49      728.50     40.32 o
   9   4   1     1431.55     1470.66     48.30 o
  10   4   1      223.52      198.52     51.11 o
  11   4   1      339.92      363.61     64.86 o
  12   4   1       14.29        0.00     89.13 o
 -12   5   1      631.57      657.25     86.85 o
 -11   5   1       72.47       59.82     73.45 o
 -10   5   1     1234.63     1288.67     59.58 o
  -9   5   1      126.83      127.09     36.59 o
  -8   5   1     3915.07     3976.70     50.98 o
  -7   5   1     2078.55     2128.15     36.55 o
  -6   5   1      282.98      300.95     21.53 o
  -5   5   1      334.98      368.08     19.59 o
  -4   5   1     4191.45     4389.16     27.44 o
  -3   5   1      211.26      272.67     18.04 o
  -2   5   1     1407.00     1475.17     16.69 o
  -1   5   1      124.31      137.32     12.35 o
   0   5   1      929.50      949.63     19.90 o
   1   5   1      125.04      122.21     11.59 o
   2   5   1     1419.43     1491.45     21.29 o
   3   5   1      208.40      232.77     22.08 o
   4   5   1     4224.25     4413.15     32.13 o
   5   5   1      330.65      344.12     23.00 o
   6   5   1      286.57      286.18     17.45 o
   7   5   1     2074.92     2009.88     44.87 o
   8   5   1     3905.94     3905.36     56.93 o
   9   5   1      119.40      141.79     40.27 o
  10   5   1     1224.30     1240.81     60.38 o
  11   5   1       67.95      132.27     62.69 o
  12   5   1      656.69      730.75     93.63 o
 -11   6   1      785.98      778.63     82.55 o
 -10   6   1       41.85       49.51     57.11 o
  -9   6   1      262.38      292.21     39.53 o
  -8   6   1     2041.35     1993.73     41.68 o
  -7   6   1     2513.09     2579.69     40.44 o
  -6   6   1      259.18      292.53     27.11 o
  -5   6   1     6669.96     6795.02     48.37 o
  -4   6   1     8204.50     9066.56     42.02 o
  -3   6   1       93.15       78.58     12.31 o
  -2   6   1    10291.46    10802.06     50.06 o
  -1   6   1    16795.53    18568.86     66.37 o
   0   6   1    19282.90    21099.91    127.50 o
   1   6   1    16682.41    18368.71     87.36 o
   2   6   1    10304.22    10731.68     78.82 o
   3   6   1       95.91       77.81     12.52 o
   4   6   1     8290.08     9127.48     67.67 o
   5   6   1     6638.84     6785.71     62.55 o
   6   6   1      265.72      277.22     23.88 o
   7   6   1     2539.59     2527.05     48.46 o
   8   6   1     2033.88     1949.12     42.10 o
   9   6   1      270.47      268.22     41.81 o
  10   6   1       44.14       97.77     52.08 o
  11   6   1      804.63      874.31     72.19 o
 -11   7   1      300.28      308.17     66.02 o
 -10   7   1     1168.81     1285.53     70.04 o
  -9   7   1      240.19      274.86     42.93 o
  -8   7   1     2265.55     2167.35     45.59 o
  -7   7   1      786.64      810.06     36.60 o
  -6   7   1      682.43      635.07     34.41 o
  -5   7   1     1652.54     1580.54     26.64 o
  -4   7   1      674.62      736.63     21.01 o
  -3   7   1     1608.51     1587.77     18.23 o
  -2   7   1      472.38      542.08     20.72 o
  -1   7   1     1175.46     1120.68     25.14 o
   0   7   1     4616.49     4688.05     34.84 o
   1   7   1     1210.38     1168.85     14.49 o
   2   7   1      471.62      504.31     22.40 o
   3   7   1     1645.15     1665.72     24.88 o
   4   7   1      672.81      752.67     20.09 o
   5   7   1     1616.26     1562.94     26.24 o
   6   7   1      669.08      601.32     23.66 o
   7   7   1      788.52      791.69     37.15 o
   8   7   1     2298.81     2209.13     43.88 o
   9   7   1      233.65      231.96     44.35 o
  10   7   1     1175.28     1293.75     63.14 o
  11   7   1      298.27      371.03     74.99 o
 -11   8   1      307.69      303.02     68.21 o
 -10   8   1     1001.34     1060.48     68.75 o
  -9   8   1       96.25       91.58     42.10 o
  -8   8   1      939.43      933.15     42.63 o
  -7   8   1     1633.29     1611.04     38.74 o
  -6   8   1      115.42       92.01     31.09 o
  -5   8   1      200.64      176.92     20.73 o
  -4   8   1     1814.15     1757.70     25.63 o
  -3   8   1      810.02      809.50     19.18 o
  -2   8   1       72.96       67.82     20.09 o
  -1   8   1      599.46      584.91     21.35 o
   0   8   1      161.54      205.65     20.30 o
   1   8   1      602.33      599.56     15.04 o
   2   8   1       77.73       68.62     22.09 o
   3   8   1      816.35      802.44     24.76 o
   4   8   1     1849.38     1811.00     26.00 o
   5   8   1      205.18      177.17     18.40 o
   6   8   1      130.16      119.04     27.38 o
   7   8   1     1625.46     1568.68     41.27 o
   8   8   1      932.79      917.16     38.60 o
   9   8   1       91.68      105.28     43.72 o
  10   8   1     1007.25     1030.40     60.10 o
  11   8   1      313.82      370.98     67.06 o
 -11   9   1      600.24      559.51     70.10 o
 -10   9   1      115.23      143.90     62.51 o
  -9   9   1     2127.12     2079.71     62.06 o
  -8   9   1     1900.46     1748.63     44.96 o
  -7   9   1      988.09      919.35     38.05 o
  -6   9   1      610.56      575.89     35.42 o
  -5   9   1     2865.13     2890.66     32.70 o
  -4   9   1    16294.39    16406.86     81.00 o
  -3   9   1      673.20      662.29     22.96 o
  -2   9   1     4311.67     4018.97     40.57 o
  -1   9   1    16741.48    17437.43     76.70 o
   0   9   1      847.05      992.48     23.31 o
   1   9   1    16897.82    17912.99    106.88 o
   2   9   1     4189.65     3915.31     34.28 o
   3   9   1      664.37      672.48     26.36 o
   4   9   1    16313.64    16166.47     65.13 o
   5   9   1     2901.30     2858.73     33.07 o
   6   9   1      662.46      570.57     27.73 o
   7   9   1      977.05      883.13     39.42 o
   8   9   1     1866.70     1680.06     45.34 o
   9   9   1     2118.02     2105.17     63.88 o
  10   9   1      109.14      146.54     54.50 o
  11   9   1      612.80      655.56     70.04 o
 -11  10   1      626.27      604.08     86.49 o
 -10  10   1       65.54       58.42     68.05 o
  -9  10   1      112.72      120.92     53.85 o
  -8  10   1     2728.83     2747.50     57.12 o
  -7  10   1      950.61      940.71     43.13 o
  -6  10   1      496.28      473.87     38.81 o
  -5  10   1      953.50      927.24     29.65 o
  -4  10   1      928.08      944.43     29.51 o
  -3  10   1      781.86      798.62     28.55 o
  -2  10   1      231.35      246.96     24.20 o
  -1  10   1      660.33      612.65     19.26 o
   0  10   1      381.29      323.14     21.67 o
   1  10   1      673.09      649.10     25.83 o
   2  10   1      225.09      239.99     22.46 o
   3  10   1      800.24      788.61     30.40 o
   4  10   1      916.81      903.61     29.59 o
   5  10   1      992.34      949.81     28.70 o
   6  10   1      511.81      496.85     33.37 o
   7  10   1      907.39      880.80     40.25 o
   8  10   1     2708.80     2683.68     58.57 o
   9  10   1      128.17      120.96     48.85 o
  10  10   1       56.14      105.29     60.70 o
  11  10   1      615.11      652.18     79.24 o
 -10  11   1       60.73      146.22     80.58 o
  -9  11   1      313.17      299.88     57.62 o
  -8  11   1      118.06      126.33     42.51 o
  -7  11   1     1132.26     1058.10     45.93 o
  -6  11   1       54.59       63.92     35.17 o
  -5  11   1      255.78      265.57     34.76 o
  -4  11   1      140.91      123.67     27.25 o
  -3  11   1      223.99      206.74     27.48 o
  -2  11   1     1676.80     1552.14     49.16 o
  -1  11   1      787.94      754.10     21.26 o
   0  11   1     2685.05     2682.29     32.64 o
   1  11   1      797.72      787.85     27.82 o
   2  11   1     1669.33     1617.93     33.58 o
   3  11   1      227.47      221.34     34.23 o
   4  11   1      147.66      143.44     26.61 o
   5  11   1      254.98      266.84     33.94 o
   6  11   1       52.63       62.16     37.03 o
   7  11   1     1113.10     1078.26     45.47 o
   8  11   1      115.11      117.18     43.63 o
   9  11   1      303.36      313.94     52.91 o
  10  11   1       60.30       91.60     67.11 o
 -10  12   1      321.41      329.57     82.89 o
  -9  12   1      120.72      132.07     57.73 o
  -8  12   1      835.13      842.35     53.57 o
  -7  12   1      666.43      644.44     44.22 o
  -6  12   1     6203.62     6148.68     87.52 o
  -5  12   1     1357.10     1391.71     41.08 o
  -4  12   1       92.47       82.56     27.87 o
  -3  12   1     2063.67     1990.36     37.06 o
  -2  12   1    12881.51    12755.68     85.97 o
  -1  12   1     2276.93     2306.83     32.89 o
   0  12   1     1194.27     1255.74     28.95 o
   1  12   1     2267.80     2329.00     37.11 o
   2  12   1    13015.51    12972.33    122.79 o
   3  12   1     2047.90     1996.41     44.96 o
   4  12   1      107.28      112.04     31.02 o
   5  12   1     1348.93     1316.34     42.15 o
   6  12   1     6218.92     6169.31     78.57 o
   7  12   1      664.93      639.87     44.18 o
   8  12   1      810.47      861.86     59.13 o
   9  12   1      111.96      172.50     60.88 o
  10  12   1      326.75      325.13     72.35 o
 -10  13   1      902.34      932.37     94.81 o
  -9  13   1      810.39      885.22     66.72 o
  -8  13   1      107.74      171.59     62.31 o
  -7  13   1      372.37      370.44     52.59 o
  -6  13   1      732.56      724.03     47.10 o
  -5  13   1     1259.91     1196.69     46.33 o
  -4  13   1      617.58      607.36     36.00 o
  -3  13   1     3175.10     3137.04     52.11 o
  -2  13   1     1445.82     1387.10     45.86 o
  -1  13   1     3293.80     3250.29     36.88 o
   0  13   1     1962.24     1895.21     40.67 o
   1  13   1     3284.22     3200.42     41.39 o
   2  13   1     1458.14     1436.11     45.62 o
   3  13   1     3169.32     3121.34     51.83 o
   4  13   1      607.09      599.18     42.94 o
   5  13   1     1310.61     1154.06     44.11 o
   6  13   1      722.26      652.13     52.16 o
   7  13   1      354.14      328.36     46.22 o
   8  13   1      111.87      139.66     62.38 o
   9  13   1      801.69      902.09     68.25 o
  10  13   1      908.51      937.94     79.48 o
 -10  14   1     1062.20     1201.57     96.85 o
  -9  14   1      610.93      580.32     65.69 o
  -8  14   1       40.16      110.58     64.40 o
  -7  14   1      156.71      179.03     53.19 o
  -6  14   1      404.16      410.70     45.38 o
  -5  14   1      281.77      260.87     44.70 o
  -4  14   1      502.81      516.68     42.84 o
  -3  14   1        1.97       36.10     37.25 o
  -2  14   1      358.06      331.02     40.58 o
  -1  14   1      148.58      200.02     35.93 o
   0  14   1      349.51      371.11     29.66 o
   1  14   1      150.75      135.74     40.94 o
   2  14   1      362.09      336.11     41.58 o
   3  14   1        1.94       26.89     37.56 o
   4  14   1      499.65      514.60     43.61 o
   5  14   1      285.61      249.02     45.50 o
   6  14   1      422.09      382.85     59.24 o
   7  14   1      150.76      140.83     58.26 o
   8  14   1       37.53       54.78     67.41 o
   9  14   1      616.75      614.31     67.69 o
  10  14   1     1059.15     1054.73     89.13 o
  -9  15   1      238.15      225.55     64.60 o
  -8  15   1       56.04       96.16     64.93 o
  -7  15   1      537.26      631.07     61.59 o
  -6  15   1     1217.20     1180.30     67.07 o
  -5  15   1       69.96       70.91     41.34 o
  -4  15   1     3429.08     3403.59     59.61 o
  -3  15   1     5703.35     5550.51     66.54 o
  -2  15   1     2305.45     2357.62     52.93 o
  -1  15   1      312.20      357.64     37.10 o
   0  15   1     3391.22     3363.00     57.97 o
   1  15   1      302.84      315.36     41.86 o
   2  15   1     2253.84     2274.46     52.54 o
   3  15   1     5714.88     5561.63     66.26 o
   4  15   1     3287.75     3226.85     60.36 o
   5  15   1       64.09       61.65     46.80 o
   6  15   1     1239.85     1188.51     66.75 o
   7  15   1      514.02      531.69     72.71 o
   8  15   1       62.47       85.96     71.79 o
   9  15   1      253.32      249.57     69.72 o
  -9  16   1       74.12       80.31     68.62 o
  -8  16   1     1373.14     1406.68     87.16 o
  -7  16   1      269.74      272.51     71.61 o
  -6  16   1     2043.52     2127.32     79.40 o
  -5  16   1      366.64      373.08     49.02 o
  -4  16   1      537.39      528.45     45.25 o
  -3  16   1      324.71      350.64     43.63 o
  -2  16   1      163.70      225.58     38.46 o
  -1  16   1      719.08      689.37     38.95 o
   0  16   1      239.03      307.64     43.25 o
   1  16   1      730.68      725.19     39.38 o
   2  16   1      166.47      201.61     42.97 o
   3  16   1      321.07      323.92     42.59 o
   4  16   1      538.07      566.11     47.02 o
   5  16   1      375.68      401.87     52.10 o
   6  16   1     2050.46     2186.98     72.91 o
   7  16   1      275.80      319.12     74.46 o
   8  16   1     1390.95     1476.54     91.85 o
   9  16   1       74.41       97.11     71.17 o
  -8  17   1       15.23       26.67     76.09 o
  -7  17   1       85.89      115.55     75.76 o
  -6  17   1      934.12      934.07     70.26 o
  -5  17   1      114.67      104.03     49.02 o
  -4  17   1       59.66       87.35     44.00 o
  -3  17   1       28.47       39.65     43.43 o
  -2  17   1      303.74      322.95     39.87 o
  -1  17   1      968.28     1051.88     50.15 o
   0  17   1      163.38      200.29     45.56 o
   1  17   1      979.11     1071.02     49.80 o
   2  17   1      306.00      326.27     44.38 o
   3  17   1       29.48       37.77     49.97 o
   4  17   1       57.84       71.16     43.80 o
   5  17   1      114.84      109.39     57.67 o
   6  17   1      934.71      923.10     72.31 o
   7  17   1       86.96      122.06     72.15 o
   8  17   1       13.85       45.49     76.45 o
  -8  18   1     1422.98     1569.35     95.73 o
  -7  18   1      224.34      241.78     79.59 o
  -6  18   1      900.22      999.11     74.15 o
  -5  18   1      614.78      717.46     62.14 o
  -4  18   1      721.06      772.38     47.51 o
  -3  18   1      773.98      842.80     50.60 o
  -2  18   1     2204.59     2211.09     59.53 o
  -1  18   1      647.76      659.38     49.50 o
   0  18   1      509.58      605.99     49.41 o
   1  18   1      643.75      640.07     48.93 o
   2  18   1     2241.69     2235.14     58.70 o
   3  18   1      792.66      907.73     57.37 o
   4  18   1      700.04      786.65     52.16 o
   5  18   1      617.75      692.10     64.87 o
   6  18   1      908.18      978.82     76.22 o
   7  18   1      229.70      283.24     78.49 o
   8  18   1     1439.52     1555.22     96.32 o
  -7  19   1       96.17      102.99     79.39 o
  -6  19   1      219.76      202.17     62.26 o
  -5  19   1      621.16      646.53     58.15 o
  -4  19   1      279.39      351.00     52.65 o
  -3  19   1      128.53      151.43     54.35 o
  -2  19   1     1070.83     1112.05     54.56 o
  -1  19   1      722.54      756.23     52.02 o
   0  19   1      975.87      990.05     54.21 o
   1  19   1      730.23      826.63     52.35 o
   2  19   1     1095.74     1153.00     61.51 o
   3  19   1      116.15      145.36     54.43 o
   4  19   1      284.66      331.03     51.63 o
   5  19   1      608.06      647.70     67.21 o
   6  19   1      212.22      251.96     81.25 o
   7  19   1      103.47      157.81     80.50 o
  -6  20   1       14.93       16.60     64.99 o
  -5  20   1      456.26      400.61     65.28 o
  -4  20   1      126.74      170.88     56.63 o
  -3  20   1       18.48       57.30     57.22 o
  -2  20   1      184.18      191.22     57.51 o
  -1  20   1      179.94      247.61     51.04 o
   0  20   1      625.22      700.78     53.79 o
   1  20   1      176.16      251.11     50.44 o
   2  20   1      177.70      180.93     57.38 o
   3  20   1       17.46       22.20     57.91 o
   4  20   1      125.47      164.02     54.63 o
   5  20   1      466.17      530.65     76.63 o
   6  20   1       14.35       70.25     81.55 o
  -5  21   1     1018.42     1120.49     73.77 o
  -4  21   1      541.03      531.89     66.16 o
  -3  21   1     1005.79     1100.01     68.35 o
  -2  21   1      363.31      386.09     63.81 o
  -1  21   1      572.80      598.48     56.10 o
   0  21   1     6078.03     6513.09    122.73 o
   1  21   1      548.34      580.73     62.77 o
   2  21   1      355.93      364.01     61.35 o
   3  21   1     1017.59     1048.11     68.86 o
   4  21   1      557.09      514.11     59.61 o
   5  21   1     1011.74     1151.08     84.57 o
  -4  22   1       66.36       65.55     64.95 o
  -3  22   1       52.99      101.09     61.50 o
  -2  22   1      126.38      175.64     64.01 o
  -1  22   1      119.66      155.24     64.50 o
   0  22   1      279.00      315.34     57.95 o
   1  22   1      119.64      170.76     64.59 o
   2  22   1      118.12      188.31     64.37 o
   3  22   1       53.70       99.89     64.89 o
   4  22   1       59.17       93.16     65.32 o
  -2  23   1       21.77       55.62     64.02 o
  -1  23   1      287.60      284.74     65.26 o
   0  23   1       98.56      105.50     64.72 o
   1  23   1      287.98      276.81     65.61 o
   2  23   1       25.19        6.46     65.45 o
   2   0   2    44923.70    45573.66    254.57 o
   3   0   2    65432.01    68623.77    375.37 o
   4   0   2    25701.12    28080.04     99.44 o
   5   0   2      607.34      652.57     17.88 o
   6   0   2     2155.17     2092.05     31.16 o
   7   0   2     4913.92     4900.84     47.54 o
   8   0   2     5149.12     4965.26     53.37 o
   9   0   2     3886.60     3866.08     60.94 o
  10   0   2     1422.07     1364.27     67.16 o
  11   0   2       17.66       62.80     70.11 o
  12   0   2      153.45      133.73     91.73 o
 -12   1   2      531.37      555.90     96.98 o
 -11   1   2      524.13      477.64     73.86 o
 -10   1   2      132.39      145.30     48.32 o
  -9   1   2     1045.02     1017.71     47.57 o
  -8   1   2      784.60      782.67     34.99 o
  -7   1   2     4426.97     4306.22     49.60 o
  -6   1   2      285.84      300.56     21.39 o
  -5   1   2      730.13      726.08     19.93 o
  -4   1   2      521.73      536.86     16.08 o
  -3   1   2     3461.83     3552.22     20.20 o
  -2   1   2     1345.33     1406.52     13.84 o
   2   1   2     1335.14     1417.62     14.78 o
   3   1   2     3444.06     3484.82     25.01 o
   4   1   2      496.88      503.28     21.00 o
   5   1   2      711.19      682.59     24.02 o
   6   1   2      276.30      294.23     26.25 o
   7   1   2     4379.32     4349.81     48.07 o
   8   1   2      816.44      792.35     35.66 o
   9   1   2     1084.82     1069.19     48.89 o
  10   1   2      140.45      175.62     54.88 o
  11   1   2      529.25      564.75     70.95 o
  12   1   2      523.73      605.41     96.37 o
 -12   2   2      195.08      194.76     93.75 o
 -11   2   2     2277.53     2140.55    105.42 o
 -10   2   2      722.99      758.82     52.34 o
  -9   2   2      468.06      478.50     41.43 o
  -8   2   2     2843.93     2884.85     47.24 o
  -7   2   2      718.00      738.06     30.93 o
  -6   2   2      226.47      220.52     22.35 o
  -5   2   2      255.40      254.03     18.99 o
  -4   2   2      130.50      134.56     15.11 o
  -3   2   2     1108.05     1138.28     13.77 o
  -2   2   2      519.04      541.99     15.27 o
  -1   2   2      128.99      140.18      8.73 o
   1   2   2      130.83      152.89     11.43 o
   2   2   2      513.74      530.60     14.39 o
   3   2   2     1129.17     1174.49     15.35 o
   4   2   2      136.81      140.57     15.15 o
   5   2   2      248.29      238.37     22.50 o
   6   2   2      232.09      199.08     27.50 o
   7   2   2      712.96      734.90     34.18 o
   8   2   2     2825.49     2806.18     45.17 o
   9   2   2      475.97      452.20     41.00 o
  10   2   2      727.94      752.94     57.39 o
  11   2   2     2274.73     2320.87     88.05 o
  12   2   2      200.57      176.61     91.84 o
 -12   3   2      659.04      578.38     95.79 o
 -11   3   2       97.68      116.26     87.49 o
 -10   3   2       24.48       51.92     46.33 o
  -9   3   2     3252.19     3162.32     52.90 o
  -8   3   2     2333.91     2333.97     41.50 o
  -7   3   2     4442.67     4511.47     46.48 o
  -6   3   2     1975.14     1951.18     34.49 o
  -5   3   2     1079.05     1061.99     25.69 o
  -4   3   2     2116.43     2364.66     23.94 o
  -3   3   2    14230.23    15248.60     62.87 o
  -2   3   2    25922.10    26321.60    148.57 o
  -1   3   2      216.96      266.61      8.47 o
   0   3   2     5306.80     5532.03     36.21 o
   1   3   2      232.52      274.32      8.79 o
   2   3   2    25834.89    26287.75    139.59 o
   3   3   2    14232.19    15247.50     64.55 o
   4   3   2     2115.23     2301.11     27.43 o
   5   3   2     1046.38     1001.95     19.24 o
   6   3   2     2039.54     2035.45     35.76 o
   7   3   2     4401.73     4417.92     48.16 o
   8   3   2     2366.95     2250.18     47.84 o
   9   3   2     3275.97     3201.24     56.23 o
  10   3   2       22.80       44.39     51.78 o
  11   3   2       90.57      193.57     64.55 o
  12   3   2      656.88      650.53     96.28 o
 -12   4   2      839.18      886.30    102.35 o
 -11   4   2     2644.40     2788.36     98.62 o
 -10   4   2      120.25      116.57     42.46 o
  -9   4   2     1372.85     1382.20     46.92 o
  -8   4   2     3038.24     3010.94     41.67 o
  -7   4   2     1569.37     1586.39     34.66 o
  -6   4   2     1757.89     1822.01     32.84 o
  -5   4   2       81.57       96.37     22.12 o
  -4   4   2    10585.18    10992.92     46.93 o
  -3   4   2      153.74      190.65     16.17 o
  -2   4   2      582.19      605.73     16.18 o
  -1   4   2       38.32       52.83     11.64 o
   0   4   2       46.61       64.60     13.67 o
   1   4   2       39.80       56.21     11.80 o
   2   4   2      595.30      607.27     18.50 o
   3   4   2      160.59      194.71     18.01 o
   4   4   2    10694.92    11127.19     77.07 o
   5   4   2       88.42      102.40     23.45 o
   6   4   2     1803.07     1808.20     34.25 o
   7   4   2     1536.62     1522.01     36.67 o
   8   4   2     3006.26     2962.12     52.32 o
   9   4   2     1337.66     1254.02     46.65 o
  10   4   2      114.15      136.87     53.39 o
  11   4   2     2668.98     2565.16     83.14 o
  12   4   2      843.45      931.08     98.99 o
 -12   5   2       96.09      111.61     88.74 o
 -11   5   2      183.24      157.05     74.05 o
 -10   5   2     1150.56     1125.85     55.64 o
  -9   5   2      426.75      428.79     37.71 o
  -8   5   2      636.64      608.86     32.30 o
  -7   5   2      318.03      354.68     30.20 o
  -6   5   2     1111.40     1068.32     30.89 o
  -5   5   2     1688.13     1609.53     29.63 o
  -4   5   2     1980.52     2004.95     27.04 o
  -3   5   2      767.12      735.51     17.21 o
  -2   5   2     1168.30     1247.67     15.13 o
  -1   5   2       56.65       75.91     13.72 o
   0   5   2      618.97      618.99     20.90 o
   1   5   2       53.00       65.36     12.67 o
   2   5   2     1180.27     1237.89     20.99 o
   3   5   2      743.49      711.26     23.58 o
   4   5   2     1966.35     2011.24     28.05 o
   5   5   2     1675.22     1537.74     31.15 o
   6   5   2     1116.90     1069.84     31.37 o
   7   5   2      328.13      339.14     30.29 o
   8   5   2      639.68      600.04     39.35 o
   9   5   2      442.60      461.97     47.03 o
  10   5   2     1133.28     1125.79     55.85 o
  11   5   2      182.68      210.66     64.20 o
  12   5   2       99.13      195.28     82.99 o
 -11   6   2      139.95      101.30     72.11 o
 -10   6   2      804.27      742.89     64.69 o
  -9   6   2     1235.14     1210.99     46.08 o
  -8   6   2      472.99      512.62     33.86 o
  -7   6   2       26.17        5.78     30.67 o
  -6   6   2      457.70      397.25     30.38 o
  -5   6   2     2108.65     2055.99     29.06 o
  -4   6   2     1959.30     1818.31     24.97 o
  -3   6   2     3417.29     3478.13     25.16 o
  -2   6   2    30314.44    30460.12     81.79 o
  -1   6   2     5556.94     4961.30     40.00 o
   0   6   2    79973.83    80400.26    331.02 o
   1   6   2     5690.26     5013.90     32.69 o
   2   6   2    30477.53    30380.10    128.89 o
   3   6   2     3487.04     3422.34     44.72 o
   4   6   2     1884.91     1729.24     24.99 o
   5   6   2     2124.58     2089.72     31.63 o
   6   6   2      437.57      401.01     27.76 o
   7   6   2       32.56       17.23     34.12 o
   8   6   2      489.55      483.20     39.73 o
   9   6   2     1220.36     1161.64     52.33 o
  10   6   2      815.07      795.74     49.50 o
  11   6   2      136.23      183.13     67.13 o
 -11   7   2      212.49      220.58     65.99 o
 -10   7   2      582.95      548.19     63.65 o
  -9   7   2      865.86      825.74     43.95 o
  -8   7   2      132.29      122.12     34.87 o
  -7   7   2     2253.92     2237.66     41.53 o
  -6   7   2      661.58      668.03     33.82 o
  -5   7   2     1458.96     1499.98     27.31 o
  -4   7   2     3563.28     3626.41     33.19 o
  -3   7   2       62.50       61.79     12.57 o
  -2   7   2      535.03      503.80     14.16 o
  -1   7   2     1405.43     1396.00     16.24 o
   0   7   2      619.72      654.77     14.01 o
   1   7   2     1403.00     1354.84     17.52 o
   2   7   2      562.24      574.33     22.89 o
   3   7   2       64.74       72.00     17.16 o
   4   7   2     3527.55     3548.88     41.73 o
   5   7   2     1437.59     1414.41     26.13 o
   6   7   2      625.21      595.21     28.63 o
   7   7   2     2243.68     2165.29     44.00 o
   8   7   2      115.24       93.68     35.09 o
   9   7   2      867.53      884.50     46.91 o
  10   7   2      602.99      659.83     52.56 o
  11   7   2      197.70      284.47     67.43 o
 -11   8   2       94.91       96.45     64.45 o
 -10   8   2     1500.20     1397.93     71.90 o
  -9   8   2      182.28      158.33     43.32 o
  -8   8   2      974.34      996.72     40.54 o
  -7   8   2     1005.26      973.55     34.27 o
  -6   8   2     1186.33     1191.45     35.33 o
  -5   8   2     1001.67     1029.23     28.08 o
  -4   8   2      403.07      424.72     20.49 o
  -3   8   2      101.38      109.61     12.91 o
  -2   8   2     3230.89     3313.93     26.70 o
  -1   8   2       34.01       42.30     11.57 o
   0   8   2      427.39      422.25     17.79 o
   1   8   2       31.45       29.47     13.02 o
   2   8   2     3218.13     3287.55     34.60 o
   3   8   2      106.80      126.18     20.78 o
   4   8   2      405.88      428.97     30.50 o
   5   8   2      990.01     1002.58     24.20 o
   6   8   2     1171.92     1196.70     31.21 o
   7   8   2     1028.44     1012.51     34.48 o
   8   8   2      997.01      996.21     41.00 o
   9   8   2      187.30      159.78     42.69 o
  10   8   2     1472.60     1567.98     59.36 o
  11   8   2       90.75      205.42     66.31 o
 -11   9   2      187.72      237.67     68.66 o
 -10   9   2     1106.83     1115.63     71.19 o
  -9   9   2       27.96       53.24     44.03 o
  -8   9   2      288.34      331.12     37.91 o
  -7   9   2     2296.83     2228.09     41.84 o
  -6   9   2     3644.28     3590.77     45.29 o
  -5   9   2      313.81      375.83     27.29 o
  -4   9   2     3134.66     2997.61     32.35 o
  -3   9   2     2636.00     2730.64     28.83 o
  -2   9   2    14994.45    15633.00     91.28 o
  -1   9   2    10324.74    10921.61     50.78 o
   0   9   2     2785.78     2921.65     28.27 o
   1   9   2    10563.94    11269.70     93.97 o
   2   9   2    14961.79    15635.48     81.65 o
   3   9   2     2658.16     2777.58     35.95 o
   4   9   2     3182.94     2899.10     34.64 o
   5   9   2      328.30      354.09     19.38 o
   6   9   2     3671.12     3559.61     46.54 o
   7   9   2     2343.42     2319.72     47.15 o
   8   9   2      278.71      291.68     38.22 o
   9   9   2       27.06       39.37     40.92 o
  10   9   2     1124.96     1108.46     67.72 o
  11   9   2      194.43      223.52     72.86 o
 -11  10   2        5.79       12.09     81.83 o
 -10  10   2      754.61      773.28     69.71 o
  -9  10   2      965.40      927.12     55.91 o
  -8  10   2      217.58      229.90     42.05 o
  -7  10   2     1233.23     1231.73     41.80 o
  -6  10   2      566.00      539.99     34.03 o
  -5  10   2      437.74      413.78     27.29 o
  -4  10   2     2075.34     2041.62     30.78 o
  -3  10   2      295.61      338.61     22.38 o
  -2  10   2      609.23      564.68     21.13 o
  -1  10   2      477.99      427.26     23.10 o
   0  10   2       66.83       46.87     17.75 o
   1  10   2      476.91      447.30     21.47 o
   2  10   2      604.93      595.55     27.58 o
   3  10   2      302.45      341.72     28.09 o
   4  10   2     2119.11     2051.09     33.18 o
   5  10   2      439.83      434.27     30.97 o
   6  10   2      599.09      603.14     34.32 o
   7  10   2     1240.52     1238.85     44.79 o
   8  10   2      199.45      239.08     40.95 o
   9  10   2      969.08      964.31     56.81 o
  10  10   2      741.59      765.32     66.67 o
  11  10   2        4.04       82.88     74.72 o
 -10  11   2      239.18      221.07     79.39 o
  -9  11   2      109.52      116.61     60.29 o
  -8  11   2      289.81      298.28     43.64 o
  -7  11   2      944.38      959.08     48.30 o
  -6  11   2     1067.86      973.60     40.11 o
  -5  11   2      310.90      282.54     27.35 o
  -4  11   2      311.16      319.75     28.04 o
  -3  11   2      123.11      114.65     24.84 o
  -2  11   2      517.87      472.28     24.38 o
  -1  11   2      927.98      896.36     21.20 o
   0  11   2        5.34        5.89     18.57 o
   1  11   2      939.16      942.69     31.55 o
   2  11   2      517.93      553.91     23.02 o
   3  11   2      115.28       93.12     28.03 o
   4  11   2      310.43      312.17     27.82 o
   5  11   2      331.34      322.05     37.95 o
   6  11   2     1079.49      987.86     36.98 o
   7  11   2      936.92      953.44     41.57 o
   8  11   2      282.98      259.17     45.63 o
   9  11   2      103.62       99.27     51.32 o
  10  11   2      256.58      281.28     62.02 o
 -10  12   2      468.68      476.11     83.98 o
  -9  12   2     1352.49     1275.33     75.05 o
  -8  12   2     1170.96     1185.71     54.89 o
  -7  12   2     4356.60     4182.83     75.14 o
  -6  12   2     1020.86      936.83     42.09 o
  -5  12   2     4290.15     4223.34     51.77 o
  -4  12   2      383.45      367.58     29.04 o
  -3  12   2     1709.38     1701.39     33.76 o
  -2  12   2     7018.83     7202.09     65.42 o
  -1  12   2    11529.59    11579.31     70.37 o
   0  12   2     2380.18     2339.87     41.41 o
   1  12   2    11580.25    11533.24     83.68 o
   2  12   2     7022.81     7065.13     68.22 o
   3  12   2     1618.08     1607.09     37.29 o
   4  12   2      377.50      318.20     29.04 o
   5  12   2     4317.72     4283.18     61.31 o
   6  12   2     1035.90     1043.39     42.71 o
   7  12   2     4402.72     4365.71     70.46 o
   8  12   2     1172.43     1148.85     56.19 o
   9  12   2     1309.42     1277.43     68.88 o
  10  12   2      448.35      438.22     72.69 o
 -10  13   2     1764.26     1864.36    101.02 o
  -9  13   2        4.31       19.73     59.38 o
  -8  13   2      727.52      723.68     57.24 o
  -7  13   2      649.96      630.25     53.98 o
  -6  13   2     1384.29     1376.12     50.00 o
  -5  13   2      259.13      257.81     36.56 o
  -4  13   2     2978.11     2916.38     45.18 o
  -3  13   2      509.83      514.49     40.73 o
  -2  13   2     3963.64     4062.40     57.08 o
  -1  13   2      316.61      321.18     24.32 o
   0  13   2      278.01      289.82     33.98 o
   1  13   2      318.47      305.28     30.20 o
   2  13   2     4015.10     4007.43     57.31 o
   3  13   2      499.35      449.86     40.57 o
   4  13   2     2946.42     2947.37     58.35 o
   5  13   2      274.74      227.96     39.25 o
   6  13   2     1330.88     1337.99     49.81 o
   7  13   2      672.43      636.53     58.66 o
   8  13   2      712.60      732.17     69.01 o
   9  13   2        2.01       20.68     61.03 o
  10  13   2     1793.62     1883.30     88.44 o
  -9  14   2       79.50       67.98     60.61 o
  -8  14   2       50.33       98.14     62.75 o
  -7  14   2      243.62      276.01     53.26 o
  -6  14   2      568.62      563.58     50.63 o
  -5  14   2       33.11       78.22     37.68 o
  -4  14   2     1048.87     1007.01     39.89 o
  -3  14   2      129.43      137.01     38.09 o
  -2  14   2      893.36      920.75     40.52 o
  -1  14   2      631.67      655.44     38.77 o
   0  14   2       83.15      103.67     33.88 o
   1  14   2      623.05      689.41     43.48 o
   2  14   2      894.01      877.95     44.19 o
   3  14   2      129.66      152.38     37.21 o
   4  14   2     1040.02      993.08     51.48 o
   5  14   2       32.87       30.57     45.07 o
   6  14   2      560.68      535.16     60.77 o
   7  14   2      242.13      239.77     58.90 o
   8  14   2       45.45       68.01     70.49 o
   9  14   2       80.04       74.17     67.68 o
  -9  15   2      107.51      113.82     62.31 o
  -8  15   2     1136.35     1163.55     76.04 o
  -7  15   2     2397.83     2327.47     70.27 o
  -6  15   2       18.56       89.94     59.12 o
  -5  15   2     1621.79     1511.05     50.31 o
  -4  15   2     2479.01     2331.81     54.30 o
  -3  15   2     1312.15     1353.02     47.41 o
  -2  15   2     1401.37     1491.78     44.29 o
  -1  15   2     2091.09     2172.85     46.98 o
   0  15   2     4441.16     4580.06     54.79 o
   1  15   2     2073.34     2152.02     52.67 o
   2  15   2     1408.04     1495.77     48.48 o
   3  15   2     1264.05     1303.52     46.42 o
   4  15   2     2504.88     2382.87     62.13 o
   5  15   2     1672.47     1591.98     57.68 o
   6  15   2       21.58       50.30     58.49 o
   7  15   2     2357.18     2475.78     81.42 o
   8  15   2     1154.03     1198.17     83.40 o
   9  15   2      118.77       81.66     67.94 o
  -9  16   2      593.86      597.49     74.65 o
  -8  16   2      492.98      545.54     79.13 o
  -7  16   2      310.13      333.02     62.69 o
  -6  16   2      356.91      381.13     63.22 o
  -5  16   2     1393.96     1452.12     56.60 o
  -4  16   2      225.56      268.74     43.91 o
  -3  16   2      490.55      497.69     40.83 o
  -2  16   2      768.72      795.00     41.72 o
  -1  16   2      152.18      166.97     36.64 o
   0  16   2       23.00       96.32     42.44 o
   1  16   2      158.63      172.21     42.05 o
   2  16   2      743.45      759.45     45.93 o
   3  16   2      482.79      471.30     51.59 o
   4  16   2      232.77      190.49     49.07 o
   5  16   2     1416.74     1408.29     58.71 o
   6  16   2      359.02      381.58     65.98 o
   7  16   2      298.26      369.59     74.80 o
   8  16   2      497.71      598.87     83.85 o
   9  16   2      586.96      594.16     77.31 o
  -8  17   2       40.97       68.05     77.87 o
  -7  17   2     1411.43     1445.02     88.07 o
  -6  17   2      516.36      530.91     66.48 o
  -5  17   2      199.42      214.87     54.04 o
  -4  17   2      250.16      247.11     41.29 o
  -3  17   2      102.46      110.34     39.19 o
  -2  17   2      553.08      602.76     42.01 o
  -1  17   2      345.61      359.57     46.13 o
   0  17   2        2.98       31.91     43.35 o
   1  17   2      346.90      380.35     45.66 o
   2  17   2      561.80      602.81     46.52 o
   3  17   2      101.42      123.53     51.21 o
   4  17   2      253.49      262.65     50.94 o
   5  17   2      197.62      192.29     52.85 o
   6  17   2      511.90      523.90     67.46 o
   7  17   2     1412.08     1579.97     88.76 o
   8  17   2       41.52       99.39     75.56 o
  -8  18   2      288.95      346.53     73.64 o
  -7  18   2      878.48     1054.30     84.34 o
  -6  18   2     1515.39     1581.53     72.98 o
  -5  18   2      240.91      240.97     51.39 o
  -4  18   2      198.25      217.81     43.98 o
  -3  18   2     3548.97     3555.99     65.98 o
  -2  18   2      275.54      317.36     47.32 o
  -1  18   2     1559.04     1638.31     55.33 o
   0  18   2     3306.40     3338.56     64.80 o
   1  18   2     1582.74     1635.71     55.76 o
   2  18   2      297.62      298.60     46.97 o
   3  18   2     3522.98     3659.29     75.29 o
   4  18   2      180.19      191.98     48.81 o
   5  18   2      247.83      227.18     61.24 o
   6  18   2     1531.63     1561.85     89.56 o
   7  18   2      879.28      905.93     87.07 o
   8  18   2      288.37      282.70     80.52 o
  -7  19   2      571.97      578.25     72.71 o
  -6  19   2     1490.91     1574.42     78.30 o
  -5  19   2      525.26      606.01     57.74 o
  -4  19   2       13.64       46.38     48.91 o
  -3  19   2      432.32      465.21     56.74 o
  -2  19   2       33.76       43.47     46.75 o
  -1  19   2       73.18       86.77     46.88 o
   0  19   2        0.18       65.18     48.07 o
   1  19   2       71.44      117.71     47.42 o
   2  19   2       33.05       62.32     52.92 o
   3  19   2      453.33      468.03     57.87 o
   4  19   2       11.08       31.03     51.30 o
   5  19   2      513.92      550.31     68.27 o
   6  19   2     1466.41     1510.70     92.59 o
   7  19   2      571.49      575.57     87.85 o
  -6  20   2      420.21      410.84     66.54 o
  -5  20   2      329.87      352.38     63.68 o
  -4  20   2       80.52      117.08     55.61 o
  -3  20   2      261.77      264.01     57.57 o
  -2  20   2      193.97      234.27     57.04 o
  -1  20   2      227.16      276.41     51.83 o
   0  20   2       10.57       31.45     49.51 o
   1  20   2      230.50      218.77     50.77 o
   2  20   2      186.67      253.46     57.55 o
   3  20   2      250.73      295.15     60.62 o
   4  20   2       79.35       88.44     53.55 o
   5  20   2      338.78      340.42     66.04 o
   6  20   2      419.91      459.07     83.96 o
  -5  21   2       28.53       79.81     64.01 o
  -4  21   2      159.21      142.05     63.68 o
  -3  21   2      260.06      271.79     55.34 o
  -2  21   2     1420.45     1497.63     69.92 o
  -1  21   2     1512.33     1634.15     64.74 o
   0  21   2        2.58       48.25     52.68 o
   1  21   2     1498.09     1659.82     71.88 o
   2  21   2     1395.90     1425.25     71.03 o
   3  21   2      275.62      278.31     63.07 o
   4  21   2      173.99      157.60     57.38 o
   5  21   2       26.90       59.75     74.90 o
  -4  22   2       12.64       68.94     76.28 o
  -3  22   2      766.99      755.38     73.10 o
  -2  22   2      393.15      429.62     65.43 o
  -1  22   2      657.55      765.15     67.30 o
   0  22   2      772.59      899.19     62.51 o
   1  22   2      668.08      767.63     68.28 o
   2  22   2      393.98      446.59     67.10 o
   3  22   2      771.77      811.30     69.14 o
   4  22   2       11.54       57.79     62.32 o
  -2  23   2      443.07      406.50     68.05 o
  -1  23   2        1.51       38.01     65.49 o
   0  23   2        1.16       46.64     63.60 o
   1  23   2        0.97       41.93     63.93 o
   2  23   2      444.02      406.85     68.11 o
   1   0   3    49210.40    50021.44    545.25 o
   2   0   3    75596.30    76895.42    411.51 o
   3   0   3      362.81      305.77     12.97 o
   4   0   3     7550.45     8294.32     42.59 o
   5   0   3    15800.58    15567.50     91.98 o
   6   0   3      247.84      178.43     16.11 o
   7   0   3    15016.47    15026.53     79.82 o
   8   0   3        2.72       20.81     31.42 o
   9   0   3     1090.83     1021.84     46.56 o
  10   0   3      138.19      166.15     57.72 o
  11   0   3        8.06       49.56     63.09 o
  12   0   3        5.90        1.86     92.97 o
 -12   1   3      154.01       64.87     95.02 o
 -11   1   3      127.26      139.17     63.30 o
 -10   1   3      616.71      628.14     60.81 o
  -9   1   3     1287.81     1320.77     48.57 o
  -8   1   3     3797.98     3738.74     47.89 o
  -7   1   3     1095.97     1074.35     28.04 o
  -6   1   3     1286.13     1263.94     25.38 o
  -5   1   3      430.53      420.98     19.20 o
  -4   1   3      228.55      246.71     16.87 o
  -3   1   3     1494.51     1628.16     15.91 o
  -2   1   3      359.19      362.92      9.70 o
  -1   1   3      615.58      653.91     13.21 o
   1   1   3      606.26      634.05     13.11 o
   2   1   3      364.28      373.33     12.21 o
   3   1   3     1543.87     1619.54     21.45 o
   4   1   3      218.33      225.35     18.75 o
   5   1   3      397.27      372.56     23.86 o
   6   1   3     1299.40     1286.73     33.22 o
   7   1   3     1102.52     1133.45     35.64 o
   8   1   3     3798.68     3791.09     49.73 o
   9   1   3     1284.31     1293.33     50.61 o
  10   1   3      615.19      600.22     61.09 o
  11   1   3      126.25      110.06     62.02 o
  12   1   3      152.24      204.80     91.43 o
 -12   2   3       72.82       39.81     94.58 o
 -11   2   3      194.29      215.16     63.42 o
 -10   2   3      489.73      516.20     50.16 o
  -9   2   3      810.99      851.21     44.59 o
  -8   2   3     1933.99     1876.79     38.81 o
  -7   2   3     1219.45     1194.75     29.40 o
  -6   2   3      169.54      159.33     22.60 o
  -5   2   3      363.74      376.35     20.00 o
  -4   2   3      774.11      794.89     17.92 o
  -3   2   3     6129.24     6179.08     38.52 o
  -2   2   3        3.12        5.81     11.47 o
  -1   2   3      709.10      731.98     10.83 o
   0   2   3        3.24       12.68     13.17 o
   1   2   3      707.78      730.67     10.93 o
   2   2   3        4.02        9.63      9.90 o
   3   2   3     6104.98     6158.61     43.34 o
   4   2   3      789.06      783.44     17.54 o
   5   2   3      345.84      347.12     20.32 o
   6   2   3      175.52      155.40     27.88 o
   7   2   3     1197.19     1169.29     36.05 o
   8   2   3     1927.95     1832.74     41.25 o
   9   2   3      843.19      880.98     43.08 o
  10   2   3      500.86      528.94     56.95 o
  11   2   3      189.90      221.91     64.11 o
  12   2   3       61.86      156.99     90.42 o
 -12   3   3      803.54      803.07    101.32 o
 -11   3   3      122.08      118.57     73.17 o
 -10   3   3      371.06      405.59     48.30 o
  -9   3   3      498.85      502.00     41.89 o
  -8   3   3     2201.15     2226.25     41.21 o
  -7   3   3     2115.06     2066.18     35.24 o
  -6   3   3       13.37       23.00     23.90 o
  -5   3   3     7566.05     8296.81     52.15 o
  -4   3   3     9485.63    10381.47     52.35 o
  -3   3   3    21533.96    20511.64     81.00 o
  -2   3   3     3923.28     4009.12     21.96 o
  -1   3   3     7457.34     7852.86     39.82 o
   0   3   3      242.84      250.01     10.52 o
   1   3   3     7687.56     8073.99     55.46 o
   2   3   3     3959.50     4042.42     28.49 o
   3   3   3    21489.72    20332.10     83.66 o
   4   3   3     9364.03    10170.49     79.75 o
   5   3   3     7735.25     8338.27     91.05 o
   6   3   3       14.16        0.00     20.61 o
   7   3   3     2138.65     1946.79     39.56 o
   8   3   3     2202.89     2176.64     42.47 o
   9   3   3      493.50      464.97     46.59 o
  10   3   3      353.61      367.89     55.32 o
  11   3   3      124.71      160.97     58.28 o
  12   3   3      798.00      929.25     98.69 o
 -12   4   3      638.48      675.49     98.43 o
 -11   4   3       50.22       51.26     73.63 o
 -10   4   3      527.30      578.82     55.99 o
  -9   4   3      460.06      453.93     39.17 o
  -8   4   3     1624.10     1533.43     39.08 o
  -7   4   3      544.87      536.57     30.32 o
  -6   4   3     2914.22     2898.87     36.25 o
  -5   4   3      715.82      706.42     24.83 o
  -4   4   3     1136.92     1168.64     24.89 o
  -3   4   3     1293.34     1280.39     19.75 o
  -2   4   3       71.41      107.91     14.61 o
  -1   4   3      598.42      615.31     12.45 o
   0   4   3      239.40      231.05     15.28 o
   1   4   3      584.57      591.43     13.52 o
   2   4   3       70.72      122.04     17.46 o
   3   4   3     1302.51     1257.54     19.15 o
   4   4   3     1111.72     1153.91     24.80 o
   5   4   3      737.75      734.58     27.67 o
   6   4   3     2915.14     2821.51     39.26 o
   7   4   3      551.68      559.96     33.01 o
   8   4   3     1631.90     1535.51     44.74 o
   9   4   3      470.31      490.87     46.73 o
  10   4   3      507.93      605.64     56.06 o
  11   4   3       48.89       75.60     58.40 o
  12   4   3      641.24      705.99     82.45 o
 -12   5   3      429.10      430.56     90.51 o
 -11   5   3       15.67       37.94     71.91 o
 -10   5   3     1071.19     1033.41     54.41 o
  -9   5   3      351.70      335.27     42.72 o
  -8   5   3     2145.38     2144.54     41.14 o
  -7   5   3     1476.32     1472.23     37.15 o
  -6   5   3      603.65      650.12     30.86 o
  -5   5   3      220.30      193.54     24.37 o
  -4   5   3     4215.89     4293.83     41.16 o
  -3   5   3      531.71      525.75     17.49 o
  -2   5   3      621.10      637.70     12.60 o
  -1   5   3      269.15      294.29     12.94 o
   0   5   3     2083.03     2101.42     27.06 o
   1   5   3      265.53      284.04     15.00 o
   2   5   3      638.35      651.55     16.70 o
   3   5   3      521.78      506.84     23.91 o
   4   5   3     4258.54     4349.42     33.33 o
   5   5   3      221.63      203.69     26.57 o
   6   5   3      632.03      616.12     29.81 o
   7   5   3     1463.09     1406.91     35.97 o
   8   5   3     2114.95     2045.57     48.02 o
   9   5   3      343.22      364.33     46.36 o
  10   5   3     1072.59     1116.27     55.18 o
  11   5   3       16.20       53.74     58.06 o
  12   5   3      429.36      474.62     74.69 o
 -11   6   3      315.27      337.26     75.46 o
 -10   6   3      786.03      794.42     53.35 o
  -9   6   3      382.33      398.94     43.86 o
  -8   6   3     1513.58     1506.80     39.45 o
  -7   6   3       28.81       47.01     30.63 o
  -6   6   3     1000.65      962.98     33.05 o
  -5   6   3      421.11      324.10     18.17 o
  -4   6   3    35076.14    36116.73    113.10 o
  -3   6   3     8200.67     8205.55     50.06 o
  -1   6   3     3805.22     3610.53     27.33 o
   0   6   3    47048.82    45665.04    339.52 o
   1   6   3     3993.90     3762.74     32.04 o
   3   6   3     8219.43     8124.83     46.62 o
   4   6   3    35181.91    35895.79    144.77 o
   5   6   3      414.41      378.80     23.26 o
   6   6   3      987.53      927.82     28.92 o
   7   6   3       26.74       21.49     30.79 o
   8   6   3     1547.79     1492.49     41.08 o
   9   6   3      379.34      388.69     41.19 o
  10   6   3      787.71      813.24     54.56 o
  11   6   3      307.43      339.02     69.73 o
 -11   7   3     1031.94     1064.73     72.70 o
 -10   7   3      699.73      745.64     59.79 o
  -9   7   3     1937.91     1851.06     56.36 o
  -8   7   3     1132.03     1124.52     38.80 o
  -7   7   3     2261.49     2304.08     41.69 o
  -6   7   3     1135.51     1132.81     32.18 o
  -5   7   3     2122.33     2188.67     31.69 o
  -4   7   3      380.85      426.55     22.43 o
  -3   7   3      180.50      181.04     12.86 o
  -2   7   3     1024.43     1057.83     16.89 o
  -1   7   3      269.17      277.34     15.77 o
   0   7   3     2754.51     2760.70     30.80 o
   1   7   3      280.39      315.25     16.10 o
   2   7   3     1022.29     1039.86     22.45 o
   3   7   3      200.35      170.98     12.44 o
   4   7   3      396.56      421.06     22.10 o
   5   7   3     2106.69     2144.63     31.76 o
   6   7   3     1118.18     1111.67     30.38 o
   7   7   3     2287.48     2360.93     42.37 o
   8   7   3     1156.47     1124.15     43.02 o
   9   7   3     1943.07     1904.82     53.17 o
  10   7   3      713.16      759.86     50.56 o
  11   7   3     1017.36     1123.83     75.46 o
 -11   8   3       77.92       62.62     65.59 o
 -10   8   3      912.44      866.05     66.04 o
  -9   8   3      301.52      288.15     42.32 o
  -8   8   3      620.62      633.46     37.38 o
  -7   8   3     1155.47     1125.44     34.85 o
  -6   8   3        3.79       17.59     28.59 o
  -5   8   3      604.28      597.82     25.88 o
  -4   8   3      209.42      243.96     23.10 o
  -3   8   3       53.47       38.70     13.90 o
  -2   8   3      819.28      808.86     17.42 o
  -1   8   3      827.07      851.73     17.84 o
   0   8   3       51.93       45.71     14.21 o
   1   8   3      836.64      825.55     18.52 o
   2   8   3      805.70      822.41     22.21 o
   3   8   3       51.55       45.68     20.18 o
   4   8   3      204.00      199.72     18.69 o
   5   8   3      612.21      606.19     23.67 o
   6   8   3        2.41       25.76     22.12 o
   7   8   3     1135.94     1038.08     34.36 o
   8   8   3      640.60      667.07     44.16 o
   9   8   3      285.04      276.42     42.99 o
  10   8   3      902.25     1004.94     52.13 o
  11   8   3       68.19      170.60     68.09 o
 -11   9   3     1243.36     1286.66     76.17 o
 -10   9   3      524.11      569.53     63.76 o
  -9   9   3     1170.84     1233.81     48.81 o
  -8   9   3     3713.64     3632.93     54.19 o
  -7   9   3     1077.49     1034.06     34.98 o
  -6   9   3     2370.93     2264.06     38.66 o
  -5   9   3      415.27      392.88     27.44 o
  -4   9   3     8398.65     8077.24     47.24 o
  -3   9   3      782.96      783.47     18.88 o
  -2   9   3    16057.96    16398.50     59.09 o
  -1   9   3     4775.40     5019.67     36.80 o
   0   9   3    32665.31    35302.99    161.43 o
   1   9   3     4802.96     4931.11     41.37 o
   2   9   3    15865.71    16081.83     67.14 o
   3   9   3      798.16      833.29     28.09 o
   4   9   3     8430.95     8006.04     67.01 o
   5   9   3      404.06      328.15     20.01 o
   6   9   3     2354.48     2141.93     39.78 o
   7   9   3     1061.41     1031.72     41.08 o
   8   9   3     3777.05     3751.54     64.43 o
   9   9   3     1174.04     1205.93     49.91 o
  10   9   3      525.40      563.03     63.32 o
  11   9   3     1238.59     1293.73     84.33 o
 -11  10   3      573.40      536.55     77.45 o
 -10  10   3     1124.78     1147.15     77.54 o
  -9  10   3       31.96       37.51     45.27 o
  -8  10   3      912.04      889.27     41.89 o
  -7  10   3     1188.04     1162.89     44.57 o
  -6  10   3     1842.26     1786.88     38.47 o
  -5  10   3      182.47      215.73     26.61 o
  -4  10   3     1633.66     1557.14     29.30 o
  -3  10   3     1409.54     1407.46     25.90 o
  -2  10   3      336.12      350.52     23.72 o
  -1  10   3     1549.30     1480.87     26.68 o
   0  10   3       13.57       22.46     13.49 o
   1  10   3     1548.29     1506.14     25.45 o
   2  10   3      339.34      321.42     21.40 o
   3  10   3     1396.72     1365.94     33.24 o
   4  10   3     1651.67     1578.00     43.78 o
   5  10   3      178.03      190.71     31.65 o
   6  10   3     1853.10     1800.12     40.17 o
   7  10   3     1152.41     1142.63     44.46 o
   8  10   3      916.16      836.34     48.46 o
   9  10   3       24.34       48.62     43.11 o
  10  10   3     1084.77     1133.70     69.71 o
  11  10   3      561.66      668.39     78.70 o
 -10  11   3      788.30      791.45     87.41 o
  -9  11   3      561.87      548.25     65.27 o
  -8  11   3      306.67      303.20     43.79 o
  -7  11   3      609.66      602.97     42.54 o
  -6  11   3      109.93      126.16     32.79 o
  -5  11   3      339.14      346.66     27.45 o
  -4  11   3      126.74      134.57     24.68 o
  -3  11   3      123.62      101.02     21.13 o
  -2  11   3      820.98      771.13     27.10 o
  -1  11   3       45.30       40.18     14.32 o
   0  11   3      790.67      773.73     34.15 o
   1  11   3       44.37       53.47     16.44 o
   2  11   3      823.03      735.50     23.72 o
   3  11   3      124.72      112.03     28.80 o
   4  11   3      125.93      114.80     24.62 o
   5  11   3      338.41      374.91     33.50 o
   6  11   3      121.07      133.05     33.14 o
   7  11   3      617.31      605.73     47.15 o
   8  11   3      309.83      260.87     41.94 o
   9  11   3      571.37      575.66     55.78 o
  10  11   3      780.20      821.59     67.36 o
 -10  12   3      110.90      128.61     82.18 o
  -9  12   3      590.33      574.62     68.30 o
  -8  12   3     3521.28     3354.54     68.91 o
  -7  12   3      355.50      356.61     50.32 o
  -6  12   3     1265.53     1258.78     47.45 o
  -5  12   3     1889.23     1876.24     36.53 o
  -4  12   3     3918.16     3868.44     47.39 o
  -3  12   3     3132.27     2805.56     44.33 o
  -2  12   3     2484.70     2742.90     45.16 o
  -1  12   3      825.80      754.50     27.53 o
   0  12   3        4.11       36.39     32.61 o
   1  12   3      842.92      864.38     35.41 o
   2  12   3     2552.97     2564.61     45.19 o
   3  12   3     3149.50     2902.05     43.39 o
   4  12   3     4008.25     3980.70     61.90 o
   5  12   3     1887.96     1829.91     62.90 o
   6  12   3     1271.39     1251.12     41.31 o
   7  12   3      354.49      409.51     48.75 o
   8  12   3     3553.15     3284.15     70.21 o
   9  12   3      610.75      649.18     58.31 o
  10  12   3      103.88      177.64     69.11 o
 -10  13   3      809.02      844.10     91.50 o
  -9  13   3      439.66      443.76     68.10 o
  -8  13   3     1435.30     1449.95     63.70 o
  -7  13   3     1932.30     1892.05     60.03 o
  -6  13   3      272.68      270.32     46.43 o
  -5  13   3     1148.15     1048.63     41.19 o
  -4  13   3       88.31      140.40     32.93 o
  -3  13   3     2234.81     2255.91     45.08 o
  -2  13   3      668.82      674.35     38.21 o
  -1  13   3      265.38      223.51     23.60 o
   0  13   3      495.39      473.52     35.16 o
   1  13   3      250.21      229.98     32.72 o
   2  13   3      682.73      695.95     43.81 o
   3  13   3     2238.97     2255.64     41.74 o
   4  13   3       80.27       88.65     37.65 o
   5  13   3     1161.70     1114.11     49.12 o
   6  13   3      259.41      231.80     39.16 o
   7  13   3     1940.82     1853.14     62.52 o
   8  13   3     1446.95     1459.56     82.30 o
   9  13   3      420.89      484.59     68.59 o
  10  13   3      809.52      831.22     83.46 o
  -9  14   3      859.01      938.51     75.73 o
  -8  14   3      166.46      167.57     56.30 o
  -7  14   3       28.57       15.11     48.16 o
  -6  14   3      144.11      157.87     46.13 o
  -5  14   3       53.32       71.18     36.73 o
  -4  14   3      324.34      308.26     35.65 o
  -3  14   3      157.02      133.51     33.51 o
  -2  14   3     1287.10     1261.35     42.39 o
  -1  14   3     1852.69     1830.06     44.05 o
   0  14   3      747.75      746.52     37.93 o
   1  14   3     1840.37     1790.97     40.04 o
   2  14   3     1278.90     1260.93     48.06 o
   3  14   3      159.10      148.95     38.86 o
   4  14   3      323.37      291.52     49.36 o
   5  14   3       54.77       53.47     49.58 o
   6  14   3      147.90      122.01     55.95 o
   7  14   3       29.74       35.64     57.66 o
   8  14   3      169.88      172.52     72.66 o
   9  14   3      850.80      886.28     74.99 o
  -9  15   3      133.74      183.18     64.87 o
  -8  15   3     1439.70     1404.28     77.43 o
  -7  15   3       99.01      124.77     50.37 o
  -6  15   3     1609.75     1571.37     65.36 o
  -5  15   3      549.63      630.09     47.99 o
  -4  15   3     2094.94     2069.31     52.08 o
  -3  15   3      437.83      485.76     36.50 o
  -2  15   3     4038.12     3911.68     55.29 o
  -1  15   3     1798.46     1817.32     45.29 o
   0  15   3      718.10      718.95     39.08 o
   1  15   3     1809.77     1845.97     50.90 o
   2  15   3     3908.10     3754.27     87.59 o
   3  15   3      417.20      472.54     41.26 o
   4  15   3     2157.79     2147.94     60.94 o
   5  15   3      542.51      550.11     52.35 o
   6  15   3     1613.67     1568.50     73.21 o
   7  15   3       96.46       57.35     61.56 o
   8  15   3     1434.79     1360.70     86.77 o
   9  15   3      141.17      122.35     68.85 o
  -9  16   3     1150.79     1217.89     78.60 o
  -8  16   3     1056.51     1008.49     82.29 o
  -7  16   3      442.77      473.85     59.74 o
  -6  16   3     1433.50     1520.17     72.47 o
  -5  16   3      660.90      684.51     55.23 o
  -4  16   3       80.34       99.03     39.52 o
  -3  16   3      542.39      525.36     38.26 o
  -2  16   3     1410.35     1467.34     45.52 o
  -1  16   3      267.77      329.13     38.95 o
   0  16   3     1920.25     1909.44     53.88 o
   1  16   3      276.69      312.76     42.54 o
   2  16   3     1385.85     1339.63     49.77 o
   3  16   3      558.96      542.96     52.26 o
   4  16   3       83.47      110.08     49.94 o
   5  16   3      662.91      650.02     53.56 o
   6  16   3     1423.43     1447.04     75.16 o
   7  16   3      453.38      440.45     67.83 o
   8  16   3     1052.59     1104.71     86.67 o
   9  16   3     1146.35     1156.68     83.93 o
  -8  17   3       86.50       92.05     67.79 o
  -7  17   3       14.03       45.87     55.28 o
  -6  17   3      111.67       86.42     55.97 o
  -5  17   3        2.98        9.40     46.58 o
  -4  17   3        0.67        1.55     39.95 o
  -3  17   3        5.11        5.64     36.42 o
  -2  17   3      359.84      388.11     41.23 o
  -1  17   3      248.64      282.14     45.59 o
   0  17   3        1.24       51.41     44.25 o
   1  17   3      249.71      243.23     44.62 o
   2  17   3      366.62      445.17     45.98 o
   3  17   3        4.20       21.00     50.19 o
   4  17   3        1.08       40.41     51.14 o
   5  17   3        3.27        0.00     50.38 o
   6  17   3      104.02      123.82     63.69 o
   7  17   3       15.80       46.64     77.25 o
   8  17   3       90.30       70.10     78.75 o
  -7  18   3      822.44      851.17     69.36 o
  -6  18   3     1703.67     1713.37     72.65 o
  -5  18   3       91.10      109.38     50.73 o
  -4  18   3       90.71      106.17     42.00 o
  -3  18   3      328.00      333.62     42.62 o
  -2  18   3     5946.23     6134.63     91.31 o
  -1  18   3        5.13       32.42     45.73 o
   0  18   3       38.61      117.07     46.91 o
   1  18   3        6.63       20.70     45.91 o
   2  18   3     6003.39     6018.05     77.51 o
   3  18   3      332.58      355.54     54.66 o
   4  18   3       82.93       80.92     52.76 o
   5  18   3       79.05       98.54     59.48 o
   6  18   3     1682.03     1741.21     82.39 o
   7  18   3      810.73      848.19     87.64 o
  -7  19   3      256.28      287.37     65.54 o
  -6  19   3     1655.55     1763.04     77.67 o
  -5  19   3      680.01      767.75     58.48 o
  -4  19   3       67.65       95.20     47.13 o
  -3  19   3      251.57      250.63     49.18 o
  -2  19   3      154.78      194.69     48.17 o
  -1  19   3      102.25      103.40     47.37 o
   0  19   3      297.54      259.63     48.86 o
   1  19   3       96.75       92.62     47.89 o
   2  19   3      168.85      220.16     55.03 o
   3  19   3      248.17      275.22     57.14 o
   4  19   3       79.01      119.02     57.38 o
   5  19   3      699.53      709.97     69.25 o
   6  19   3     1647.68     1645.31     95.00 o
   7  19   3      259.94      305.34     84.01 o
  -6  20   3      366.86      380.42     66.00 o
  -5  20   3      121.04      181.87     62.32 o
  -4  20   3      315.41      396.00     62.73 o
  -3  20   3      431.19      444.82     53.30 o
  -2  20   3      165.97      172.01     56.59 o
  -1  20   3      388.78      369.56     51.55 o
   0  20   3       25.86       37.36     50.58 o
   1  20   3      386.79      428.45     51.93 o
   2  20   3      168.17      191.46     58.71 o
   3  20   3      431.53      447.68     61.91 o
   4  20   3      324.80      341.74     61.96 o
   5  20   3      122.58      113.41     66.42 o
   6  20   3      369.07      362.85     87.84 o
  -5  21   3     2912.20     3138.90    115.82 o
  -4  21   3     1536.04     1561.52     87.82 o
  -3  21   3      990.26     1030.97     73.96 o
  -2  21   3     1384.17     1466.72     70.69 o
  -1  21   3       40.95       43.87     54.18 o
   0  21   3      106.42      138.16     54.40 o
   1  21   3       40.44      109.45     60.03 o
   2  21   3     1381.25     1503.62     72.25 o
   3  21   3      949.14     1040.39     68.23 o
   4  21   3     1531.62     1501.92     67.41 o
   5  21   3     2947.68     3153.02    112.95 o
  -4  22   3      669.60      703.47     81.06 o
  -3  22   3       64.37       89.63     68.66 o
  -2  22   3     1154.68     1285.01     70.19 o
  -1  22   3      427.38      430.67     64.00 o
   0  22   3      683.17      850.74     61.27 o
   1  22   3      427.02      462.77     66.08 o
   2  22   3     1128.12     1304.47     73.42 o
   3  22   3       66.72       67.95     65.80 o
   4  22   3      662.26      721.14     68.78 o
  -2  23   3       63.56       89.14     71.85 o
  -1  23   3      103.08       73.77     63.76 o
   0  23   3       85.56      126.90     64.89 o
   1  23   3      106.01      140.72     67.05 o
   2  23   3       66.41       85.87     66.11 o
   0   0   4    35915.76    40733.66    691.46 o
   2   0   4    52003.16    52985.63    297.27 o
   3   0   4     8351.58     8785.00     46.86 o
   4   0   4     2538.25     2817.95     24.86 o
   5   0   4     9159.89     9395.28     49.00 o
   6   0   4     7918.65     7503.25     50.51 o
   7   0   4     5739.85     5914.93     53.26 o
   8   0   4      873.71      814.14     36.08 o
   9   0   4     1270.99     1243.54     47.52 o
  10   0   4       36.96       60.72     57.29 o
  11   0   4     3110.91     3064.55     87.57 o
  12   0   4      860.98      942.75     76.70 o
 -12   1   4      129.69      156.46     78.65 o
 -11   1   4      435.82      517.97     64.55 o
 -10   1   4      845.41      857.10     63.07 o
  -9   1   4     1670.50     1636.66     50.84 o
  -8   1   4     1413.41     1390.47     43.37 o
  -7   1   4      713.59      700.04     23.57 o
  -6   1   4      896.56      909.42     24.84 o
  -5   1   4     2105.06     2127.92     24.04 o
  -4   1   4     2235.93     2263.65     21.92 o
  -3   1   4     5053.05     5164.50     26.86 o
  -2   1   4      127.75      138.99     12.04 o
  -1   1   4      245.80      241.30      9.56 o
   0   1   4      608.84      708.25     17.87 o
   1   1   4      247.26      259.09     10.71 o
   2   1   4      129.91      141.80     13.57 o
   3   1   4     5050.59     5236.90     44.32 o
   4   1   4     2240.33     2278.77     29.70 o
   5   1   4     2074.14     2087.84     32.35 o
   6   1   4      873.42      864.77     31.19 o
   7   1   4      671.55      694.24     33.55 o
   8   1   4     1445.14     1382.47     38.91 o
   9   1   4     1675.20     1639.99     52.65 o
  10   1   4      849.54      896.74     64.15 o
  11   1   4      445.18      517.66     67.96 o
  12   1   4      125.99      190.18     69.92 o
 -12   2   4       84.12       77.87     77.20 o
 -11   2   4      469.67      487.00     65.38 o
 -10   2   4      128.73      181.25     50.37 o
  -9   2   4      621.00      602.25     42.35 o
  -8   2   4      793.74      767.16     35.08 o
  -7   2   4     1985.23     1952.48     31.30 o
  -6   2   4     2689.22     2647.44     29.58 o
  -5   2   4      447.55      458.67     19.10 o
  -4   2   4      576.08      536.45     15.81 o
  -3   2   4     3389.59     3446.99     23.29 o
  -2   2   4      284.10      333.65     16.95 o
  -1   2   4      733.55      757.12     13.70 o
   0   2   4      405.96      425.92     12.17 o
   1   2   4      722.07      736.01     12.86 o
   2   2   4      294.57      325.40     17.84 o
   3   2   4     3419.87     3438.71     26.70 o
   4   2   4      576.03      527.83     15.16 o
   5   2   4      424.25      406.38     17.85 o
   6   2   4     2706.35     2673.55     38.67 o
   7   2   4     2051.03     2009.87     39.56 o
   8   2   4      790.02      796.23     36.27 o
   9   2   4      617.44      615.19     45.03 o
  10   2   4      136.60      201.31     53.79 o
  11   2   4      452.90      489.23     59.55 o
  12   2   4       81.84      157.23     77.78 o
 -12   3   4      398.50      351.18     96.76 o
 -11   3   4     1172.18     1181.27     71.04 o
 -10   3   4     1158.09     1181.66     54.84 o
  -9   3   4      324.61      346.99     41.15 o
  -8   3   4     4255.23     4142.78     48.51 o
  -7   3   4     3592.81     3491.97     39.70 o
  -6   3   4     1469.74     1490.75     30.49 o
  -5   3   4     2597.44     2786.11     32.74 o
  -4   3   4     9977.29    10279.58     63.84 o
  -3   3   4    11817.54    12234.07     45.11 o
  -2   3   4     6283.68     6422.32     39.03 o
  -1   3   4    11737.04    12434.77     40.45 o
   0   3   4   190951.42   187826.23   1006.12 o
   1   3   4    11749.65    12369.38     85.74 o
   2   3   4     5985.24     5969.00     69.08 o
   3   3   4    11875.66    12183.43     58.26 o
   4   3   4    10231.98    10525.64     58.19 o
   5   3   4     2586.74     2670.50     33.06 o
   6   3   4     1546.31     1517.56     27.07 o
   7   3   4     3648.73     3498.69     45.65 o
   8   3   4     4223.12     4126.78     50.79 o
   9   3   4      330.67      327.88     45.08 o
  10   3   4     1141.56     1196.15     56.68 o
  11   3   4     1172.94     1181.76     60.33 o
  12   3   4      401.29      451.57     80.34 o
 -12   4   4      756.20      829.77     93.91 o
 -11   4   4      157.28      198.03     72.15 o
 -10   4   4       57.06       74.36     47.50 o
  -9   4   4     1066.82     1049.15     47.82 o
  -8   4   4     5392.69     5303.04     57.27 o
  -7   4   4     1964.12     1932.64     37.84 o
  -6   4   4     1498.50     1474.83     33.12 o
  -5   4   4     1290.71     1269.11     28.74 o
  -4   4   4     5270.34     5249.21     37.37 o
  -3   4   4      147.67      181.41     15.13 o
  -2   4   4     1568.20     1540.35     15.27 o
  -1   4   4      609.95      623.85     13.98 o
   0   4   4       27.35       28.62     16.57 o
   1   4   4      617.99      605.87     13.50 o
   2   4   4     1564.77     1508.62     19.08 o
   3   4   4      148.82      189.02     15.60 o
   4   4   4     5341.48     5296.07     32.32 o
   5   4   4     1287.05     1211.92     28.03 o
   6   4   4     1531.59     1521.13     34.13 o
   7   4   4     1935.74     1902.07     39.12 o
   8   4   4     5316.31     5199.64     60.57 o
   9   4   4     1058.24     1068.19     46.69 o
  10   4   4       48.62       67.91     47.19 o
  11   4   4      161.84      189.70     60.38 o
  12   4   4      756.70      834.82     84.85 o
 -12   5   4      301.03      303.14     98.01 o
 -11   5   4      829.58      801.52     74.04 o
 -10   5   4      900.48      921.12     54.64 o
  -9   5   4      371.76      418.56     43.03 o
  -8   5   4     1359.79     1356.56     41.02 o
  -7   5   4     1228.58     1214.18     36.04 o
  -6   5   4     1045.69     1030.63     32.44 o
  -5   5   4      158.40      178.37     24.10 o
  -4   5   4     1211.73     1188.75     21.93 o
  -3   5   4      659.74      678.64     18.88 o
  -2   5   4     1083.93     1146.88     13.71 o
  -1   5   4      374.38      419.15     14.21 o
   0   5   4       16.84        3.50     20.64 o
   1   5   4      376.03      406.31     15.04 o
   2   5   4     1087.42     1129.12     17.19 o
   3   5   4      651.46      663.89     26.17 o
   4   5   4     1197.73     1164.35     23.94 o
   5   5   4      154.12      156.62     24.26 o
   6   5   4     1064.30     1049.82     30.99 o
   7   5   4     1212.30     1155.23     33.46 o
   8   5   4     1357.71     1339.71     45.19 o
   9   5   4      374.19      387.07     41.84 o
  10   5   4      874.21      888.85     53.65 o
  11   5   4      820.89      835.81     64.94 o
  12   5   4      311.17      404.69     74.49 o
 -11   6   4     1127.32     1184.02     76.88 o
 -10   6   4     1459.67     1410.73     58.34 o
  -9   6   4      139.51      148.73     41.80 o
  -8   6   4     3382.32     3368.35     47.50 o
  -7   6   4     5187.48     5148.72     51.55 o
  -6   6   4     1530.04     1630.31     35.96 o
  -5   6   4     1951.57     1844.59     31.31 o
  -4   6   4     3148.36     3302.36     28.98 o
  -3   6   4      311.39      290.63     18.95 o
  -2   6   4    18935.30    19922.11     95.32 o
  -1   6   4     1623.53     1523.57     20.37 o
   0   6   4       18.32        6.32     20.68 o
   1   6   4     1674.44     1526.48     21.87 o
   2   6   4    19083.07    19702.06     97.69 o
   3   6   4      322.30      270.47     25.48 o
   4   6   4     3111.33     3213.96     32.98 o
   5   6   4     1958.68     1831.60     30.38 o
   6   6   4     1541.25     1607.49     33.84 o
   7   6   4     5173.14     5061.01     46.97 o
   8   6   4     3347.39     3220.62     55.39 o
   9   6   4      134.22      147.95     44.10 o
  10   6   4     1484.35     1415.14     58.68 o
  11   6   4     1115.63     1168.72     70.66 o
 -11   7   4      165.09      128.59     73.96 o
 -10   7   4      419.69      414.65     51.54 o
  -9   7   4     1683.87     1699.46     52.09 o
  -8   7   4      404.45      438.73     35.08 o
  -7   7   4     4037.88     3972.01     44.72 o
  -6   7   4      215.55      212.27     26.90 o
  -5   7   4      428.42      407.51     22.59 o
  -4   7   4     1783.20     1809.23     25.22 o
  -3   7   4     1829.61     1860.74     26.48 o
  -2   7   4       22.08       32.11     12.68 o
  -1   7   4     1499.49     1604.89     21.80 o
   0   7   4     3902.15     4163.86     35.72 o
   1   7   4     1506.42     1571.28     25.16 o
   2   7   4       19.54       24.75     18.65 o
   3   7   4     1858.73     1794.50     30.05 o
   4   7   4     1752.18     1717.10     30.40 o
   5   7   4      433.80      410.44     25.37 o
   6   7   4      203.43      208.02     27.43 o
   7   7   4     3980.69     3780.79     54.01 o
   8   7   4      417.53      409.12     39.53 o
   9   7   4     1710.22     1723.13     57.13 o
  10   7   4      427.52      499.46     49.61 o
  11   7   4      155.36      203.55     61.27 o
 -11   8   4      917.62      925.82     72.21 o
 -10   8   4      345.87      343.23     51.10 o
  -9   8   4      551.06      521.88     46.05 o
  -8   8   4       56.59       63.59     34.02 o
  -7   8   4     1577.97     1576.05     38.32 o
  -6   8   4      298.91      333.51     29.59 o
  -5   8   4     3796.66     3835.85     36.09 o
  -4   8   4      292.91      297.94     23.55 o
  -3   8   4     1014.38     1010.58     19.86 o
  -2   8   4      100.78       93.30     11.89 o
  -1   8   4      642.87      646.90     19.00 o
   0   8   4      372.44      419.32     25.04 o
   1   8   4      658.14      677.44     21.85 o
   2   8   4       98.41      106.80     20.53 o
   3   8   4     1028.07     1002.96     25.55 o
   4   8   4      299.12      302.05     22.89 o
   5   8   4     3790.94     3695.62     46.11 o
   6   8   4      305.24      319.59     26.00 o
   7   8   4     1564.19     1537.97     39.34 o
   8   8   4       56.15       76.29     41.32 o
   9   8   4      570.09      560.99     46.06 o
  10   8   4      338.36      316.73     47.47 o
  11   8   4      905.08     1012.30     75.40 o
 -11   9   4      311.27      291.54     72.64 o
 -10   9   4      458.34      416.57     64.70 o
  -9   9   4      236.86      267.80     46.44 o
  -8   9   4      602.70      652.05     38.43 o
  -7   9   4     4611.73     4541.60     57.61 o
  -6   9   4      834.56      777.75     32.14 o
  -5   9   4     2515.30     2591.88     35.61 o
  -4   9   4     4199.15     4327.92     38.22 o
  -3   9   4     6289.19     6344.08     35.29 o
  -2   9   4     1883.99     1844.28     30.14 o
  -1   9   4     9740.57     9678.27     42.04 o
   0   9   4    15745.21    16190.22     56.73 o
   1   9   4     9476.96     9464.10     50.68 o
   2   9   4     1831.66     1807.92     34.08 o
   3   9   4     6209.60     6187.22     51.41 o
   4   9   4     4177.00     4339.29     62.63 o
   5   9   4     2445.68     2331.37     34.14 o
   6   9   4      820.01      772.87     35.26 o
   7   9   4     4506.07     4400.51     63.82 o
   8   9   4      595.65      678.26     47.56 o
   9   9   4      254.57      223.66     47.39 o
  10   9   4      475.14      485.80     54.24 o
  11   9   4      300.90      372.60     73.75 o
 -11  10   4      296.28      353.30     74.41 o
 -10  10   4     1539.47     1657.32     83.43 o
  -9  10   4      386.38      388.26     49.09 o
  -8  10   4       32.98       58.95     36.33 o
  -7  10   4     1272.19     1220.92     43.34 o
  -6  10   4      317.77      308.06     31.99 o
  -5  10   4      695.80      729.22     30.25 o
  -4  10   4     2408.54     2397.69     37.75 o
  -3  10   4      635.99      623.90     19.24 o
  -2  10   4      986.93     1042.55     27.28 o
  -1  10   4      863.58      843.19     20.76 o
   0  10   4      117.83      110.59     14.50 o
   1  10   4      863.51      831.06     20.39 o
   2  10   4      980.32      999.00     27.03 o
   3  10   4      633.92      626.21     29.74 o
   4  10   4     2443.67     2418.00     57.13 o
   5  10   4      714.77      756.35     37.08 o
   6  10   4      328.58      363.14     34.08 o
   7  10   4     1263.05     1235.48     48.19 o
   8  10   4       24.03       10.43     41.00 o
   9  10   4      373.10      412.97     49.69 o
  10  10   4     1543.06     1596.81     66.90 o
  11  10   4      283.34      326.19     76.45 o
 -10  11   4     1286.07     1330.38     89.58 o
  -9  11   4      274.17      289.66     62.59 o
  -8  11   4      178.11      191.20     42.06 o
  -7  11   4      189.11      155.55     36.48 o
  -6  11   4     1304.39     1248.75     37.41 o
  -5  11   4       70.70       68.00     25.59 o
  -4  11   4      784.27      762.34     27.20 o
  -3  11   4      481.00      473.11     21.41 o
  -2  11   4      341.78      374.18     24.18 o
  -1  11   4      747.31      692.93     21.76 o
   0  11   4     1023.56     1026.73     24.98 o
   1  11   4      762.59      719.09     18.46 o
   2  11   4      353.24      375.36     24.70 o
   3  11   4      476.83      469.08     30.76 o
   4  11   4      787.54      684.72     30.67 o
   5  11   4       73.36      102.04     39.98 o
   6  11   4     1288.04     1253.42     43.19 o
   7  11   4      182.02      170.42     46.20 o
   8  11   4      169.37      175.03     44.23 o
   9  11   4      278.27      275.74     46.41 o
  10  11   4     1252.99     1309.27     72.54 o
 -10  12   4     1289.78     1274.97     93.06 o
  -9  12   4      793.36      796.69     61.63 o
  -8  12   4      557.02      562.83     50.97 o
  -7  12   4      362.95      379.66     42.74 o
  -6  12   4     3389.91     3356.33     57.45 o
  -5  12   4     5482.00     5422.54     47.71 o
  -4  12   4     2853.86     2802.10     38.61 o
  -3  12   4     2007.14     2021.16     33.23 o
  -2  12   4       62.39       89.95     23.34 o
  -1  12   4     8817.10     9313.08     73.63 o
   0  12   4     1180.16     1296.91     40.32 o
   1  12   4     8947.99     9434.92     65.30 o
   2  12   4       62.28       74.46     23.56 o
   3  12   4     1957.91     1946.93     40.30 o
   4  12   4     2868.74     2843.11     57.89 o
   5  12   4     5524.33     5397.70     70.74 o
   6  12   4     3397.43     3302.50     56.55 o
   7  12   4      340.31      301.95     48.66 o
   8  12   4      571.19      586.03     53.19 o
   9  12   4      805.35      867.34     56.51 o
  10  12   4     1305.93     1361.54     86.34 o
 -10  13   4      703.43      737.45     88.01 o
  -9  13   4      771.38      798.41     70.16 o
  -8  13   4      524.69      514.34     57.21 o
  -7  13   4      503.86      550.60     50.51 o
  -6  13   4     2999.43     2910.96     56.49 o
  -5  13   4      508.44      487.28     33.54 o
  -4  13   4     3855.78     3762.28     43.37 o
  -3  13   4      254.99      245.24     31.22 o
  -2  13   4     2237.73     2268.36     45.66 o
  -1  13   4     1263.66     1225.67     40.68 o
   0  13   4      581.22      598.66     38.79 o
   1  13   4     1244.26     1222.45     39.05 o
   2  13   4     2248.11     2238.28     38.33 o
   3  13   4      249.07      234.29     31.30 o
   4  13   4     3862.75     3757.84     63.23 o
   5  13   4      519.27      535.77     44.02 o
   6  13   4     2927.99     2864.78     71.10 o
   7  13   4      481.39      539.56     50.60 o
   8  13   4      507.45      526.84     55.69 o
   9  13   4      760.07      710.70     71.42 o
  10  13   4      707.02      787.68     83.48 o
  -9  14   4      284.89      275.92     68.46 o
  -8  14   4      141.30      164.36     55.99 o
  -7  14   4      189.35      213.25     48.63 o
  -6  14   4      200.60      262.45     48.57 o
  -5  14   4      805.97      823.10     40.60 o
  -4  14   4       80.43       87.40     31.25 o
  -3  14   4      436.68      444.60     35.16 o
  -2  14   4     2216.04     2192.60     47.30 o
  -1  14   4      592.60      607.93     38.81 o
   0  14   4      208.47      167.46     35.51 o
   1  14   4      597.55      601.28     37.50 o
   2  14   4     2205.77     2169.10     53.13 o
   3  14   4      446.07      428.79     40.63 o
   4  14   4       79.78      114.45     54.69 o
   5  14   4      827.89      792.86     59.06 o
   6  14   4      198.88      247.00     62.22 o
   7  14   4      191.45      254.22     59.58 o
   8  14   4      146.35      174.52     64.34 o
   9  14   4      284.82      234.78     70.11 o
  -9  15   4      164.54      183.67     65.05 o
  -8  15   4      936.96      942.37     66.41 o
  -7  15   4      183.93      148.97     51.91 o
  -6  15   4     1084.27     1072.71     55.54 o
  -5  15   4     3093.17     3010.97     59.58 o
  -4  15   4     1042.32     1026.31     39.63 o
  -3  15   4      465.09      480.19     36.48 o
  -2  15   4     3688.06     3486.56     53.99 o
  -1  15   4     4390.47     4562.24     57.78 o
   0  15   4      312.42      219.88     36.25 o
   1  15   4     4368.18     4472.85     63.67 o
   2  15   4     3688.80     3380.07     61.08 o
   3  15   4      476.11      471.92     53.42 o
   4  15   4     1017.27     1018.72     63.09 o
   5  15   4     3197.65     3103.68     78.52 o
   6  15   4     1061.38     1032.28     70.46 o
   7  15   4      187.53      154.22     63.28 o
   8  15   4      934.81      997.67     83.74 o
   9  15   4      168.54      191.50     69.99 o
  -9  16   4      812.13      843.60     76.31 o
  -8  16   4      371.06      378.51     67.87 o
  -7  16   4      671.49      621.21     56.91 o
  -6  16   4      103.31      143.70     53.97 o
  -5  16   4     2301.55     2178.34     60.65 o
  -4  16   4      349.92      354.03     40.55 o
  -3  16   4     1313.61     1311.11     41.80 o
  -2  16   4     1043.87     1038.16     43.64 o
  -1  16   4      947.36      985.52     42.85 o
   0  16   4      128.29      138.69     43.35 o
   1  16   4      941.30      939.66     47.51 o
   2  16   4     1042.70     1053.55     47.95 o
   3  16   4     1318.90     1313.23     58.65 o
   4  16   4      360.89      329.05     52.07 o
   5  16   4     2354.04     2434.60     71.09 o
   6  16   4      105.41      122.06     63.30 o
   7  16   4      660.93      603.64     70.57 o
   8  16   4      376.33      306.51     81.88 o
   9  16   4      825.24      831.06     79.87 o
  -8  17   4      416.73      453.11     70.92 o
  -7  17   4       98.41      101.44     55.11 o
  -6  17   4        8.95       32.14     57.47 o
  -5  17   4      200.57      217.39     49.84 o
  -4  17   4      404.41      422.04     42.57 o
  -3  17   4      594.43      621.65     39.58 o
  -2  17   4      256.58      273.88     40.74 o
  -1  17   4      276.94      311.04     45.98 o
   0  17   4      780.06      789.51     49.05 o
   1  17   4      275.58      304.05     45.08 o
   2  17   4      262.27      316.07     44.98 o
   3  17   4      598.91      591.77     53.21 o
   4  17   4      404.69      432.08     54.03 o
   5  17   4      200.43      181.84     56.24 o
   6  17   4        8.68       53.04     65.35 o
   7  17   4       96.00       74.00     76.97 o
   8  17   4      415.01      442.17     80.29 o
  -7  18   4      358.10      454.73     60.45 o
  -6  18   4      239.67      285.42     60.33 o
  -5  18   4     1586.58     1621.01     60.85 o
  -4  18   4       52.84       43.61     44.55 o
  -3  18   4      505.27      511.44     43.49 o
  -2  18   4      355.62      362.86     48.03 o
  -1  18   4      191.88      239.12     47.79 o
   0  18   4        7.42       32.51     45.68 o
   1  18   4      194.57      327.99     47.23 o
   2  18   4      365.07      432.93     56.17 o
   3  18   4      529.14      563.78     55.17 o
   4  18   4       57.30       40.35     52.18 o
   5  18   4     1568.39     1726.59     72.77 o
   6  18   4      239.93      290.01     71.93 o
   7  18   4      352.14      474.50     84.03 o
  -7  19   4       97.90       94.66     63.93 o
  -6  19   4      743.00      796.47     67.78 o
  -5  19   4      332.07      350.82     55.58 o
  -4  19   4       86.44       72.91     46.18 o
  -3  19   4      535.23      585.98     50.40 o
  -2  19   4      131.53      154.07     47.90 o
  -1  19   4      225.31      225.12     48.18 o
   0  19   4      864.94      931.78     53.54 o
   1  19   4      211.42      212.22     47.67 o
   2  19   4      141.17      179.10     55.36 o
   3  19   4      524.17      545.31     59.69 o
   4  19   4       96.14       96.19     58.48 o
   5  19   4      339.05      391.34     73.07 o
   6  19   4      726.08      753.80     79.20 o
   7  19   4       96.86       90.42     84.45 o
  -6  20   4      281.24      305.31     75.19 o
  -5  20   4      249.20      273.07     86.31 o
  -4  20   4       69.73       76.03     68.60 o
  -3  20   4      264.22      319.26     63.82 o
  -2  20   4      634.87      593.48     53.39 o
  -1  20   4       57.31       86.11     50.40 o
   0  20   4      388.08      385.72     51.63 o
   1  20   4       55.03       90.24     50.10 o
   2  20   4      641.12      658.29     61.72 o
   3  20   4      258.86      275.19     60.80 o
   4  20   4       67.20       91.83     61.90 o
   5  20   4      237.68      308.89     70.85 o
   6  20   4      280.54      329.50     86.27 o
  -5  21   4      650.28      644.97     92.31 o
  -4  21   4      698.55      761.30     77.30 o
  -3  21   4      308.15      333.40     66.64 o
  -2  21   4     1508.01     1715.56     71.96 o
  -1  21   4     1367.70     1435.47     62.71 o
   0  21   4     2442.48     2469.42     69.06 o
   1  21   4     1364.97     1465.10     70.80 o
   2  21   4     1439.45     1560.53     72.60 o
   3  21   4      302.38      316.73     64.49 o
   4  21   4      689.89      732.13     75.39 o
   5  21   4      645.49      713.40     82.20 o
  -4  22   4      224.17      210.54     76.03 o
  -3  22   4       71.97       42.56     67.34 o
  -2  22   4      131.69      132.22     69.80 o
  -1  22   4       19.65       58.48     55.56 o
   0  22   4      131.68      141.88     56.94 o
   1  22   4       18.57       51.23     62.55 o
   2  22   4      129.09      182.02     66.25 o
   3  22   4       82.29      121.82     65.30 o
   4  22   4      225.57      206.71     66.32 o
  -2  23   4       28.14       47.97     69.70 o
  -1  23   4      404.20      431.14     66.50 o
   0  23   4       94.67      106.08     65.37 o
   1  23   4      401.54      391.86     68.09 o
   2  23   4       30.18       43.89     67.19 o
   1   0   5    51728.00    53401.48    309.77 o
   2   0   5     9081.98     8577.14     58.81 o
   3   0   5     2039.68     1766.00     23.91 o
   5   0   5    11239.88    10544.40     78.10 o
   6   0   5     4399.46     4624.02     52.25 o
   7   0   5      632.70      636.91     27.50 o
   8   0   5      454.99      394.49     33.10 o
   9   0   5      461.47      404.07     48.09 o
  10   0   5      259.89      232.17     59.40 o
  11   0   5       56.21       98.00     58.51 o
  12   0   5       23.79       83.26     70.25 o
 -12   1   5        8.60       38.87     68.44 o
 -11   1   5      298.26      305.44     58.13 o
 -10   1   5       50.11       37.71     58.11 o
  -9   1   5      415.95      448.65     43.02 o
  -8   1   5      796.01      819.01     42.52 o
  -7   1   5       28.10       31.67     25.00 o
  -6   1   5     2444.39     2329.65     27.39 o
  -5   1   5     2291.46     2303.66     24.71 o
  -4   1   5      968.67      913.03     18.01 o
  -3   1   5     3276.71     3286.90     21.72 o
  -2   1   5     1043.76     1028.16     15.17 o
  -1   1   5      614.17      647.98     16.02 o
   0   1   5     5496.10     5597.45     47.10 o
   1   1   5      613.47      641.82     16.40 o
   2   1   5     1027.68     1048.91     18.59 o
   3   1   5     3315.28     3342.64     26.97 o
   4   1   5      941.60      885.93     23.20 o
   5   1   5     2287.66     2265.59     33.53 o
   6   1   5     2440.49     2322.21     37.13 o
   7   1   5       19.19        6.45     30.10 o
   8   1   5      827.12      842.75     35.98 o
   9   1   5      424.36      444.48     45.66 o
  10   1   5       54.33      109.22     50.35 o
  11   1   5      285.31      294.34     60.21 o
  12   1   5        7.28       13.01     62.29 o
 -12   2   5     1079.97     1136.06     80.02 o
 -11   2   5      263.89      257.05     60.86 o
 -10   2   5     2318.82     2283.01     65.15 o
  -9   2   5      138.18      114.88     47.78 o
  -8   2   5     1871.74     1838.14     46.18 o
  -7   2   5     2176.76     2165.01     30.99 o
  -6   2   5      974.62     1039.03     24.92 o
  -5   2   5     1814.23     1872.89     25.39 o
  -4   2   5     3258.60     3369.53     34.35 o
  -3   2   5     1973.86     1938.98     16.08 o
  -2   2   5      239.14      268.78     18.46 o
  -1   2   5      722.74      779.73     14.48 o
   0   2   5     1882.66     1965.70     23.27 o
   1   2   5      724.63      771.00     13.77 o
   2   2   5      239.68      265.70     21.76 o
   3   2   5     1978.53     1973.91     28.67 o
   4   2   5     3278.06     3389.44     27.33 o
   5   2   5     1834.38     1928.91     30.33 o
   6   2   5      944.03      929.84     23.58 o
   7   2   5     2141.86     2118.27     40.03 o
   8   2   5     1894.41     1899.37     41.14 o
   9   2   5      132.09       95.93     44.44 o
  10   2   5     2299.70     2275.95     63.98 o
  11   2   5      267.89      267.93     56.81 o
  12   2   5     1122.30     1144.88     79.56 o
 -12   3   5      190.89      214.54     69.43 o
 -11   3   5      352.21      338.74     67.92 o
 -10   3   5      215.61      207.72     51.37 o
  -9   3   5      212.20      193.00     44.57 o
  -8   3   5     2046.30     2045.63     52.10 o
  -7   3   5     6172.42     6096.81     49.79 o
  -6   3   5     7010.42     7296.01     68.18 o
  -5   3   5     7887.63     8677.15     60.48 o
  -4   3   5      497.21      483.20     14.58 o
  -3   3   5     3748.25     3723.73     29.52 o
  -2   3   5     6366.83     6760.83     30.62 o
  -1   3   5     7007.05     7435.03     47.61 o
   0   3   5       54.51       53.70     16.59 o
   1   3   5     7023.38     7429.25     57.52 o
   2   3   5     6318.80     6545.31     37.76 o
   3   3   5     3709.44     3591.43     37.21 o
   4   3   5      492.35      483.88     17.72 o
   5   3   5     7870.42     8684.83     59.80 o
   6   3   5     7009.15     7199.45     51.59 o
   7   3   5     6182.23     6037.84     51.23 o
   8   3   5     2032.52     2006.63     39.57 o
   9   3   5      213.48      223.71     41.12 o
  10   3   5      226.87      250.12     49.66 o
  11   3   5      345.21      335.26     54.76 o
  12   3   5      177.97      258.63     71.66 o
 -12   4   5     1233.19     1224.24     84.72 o
 -11   4   5       17.32       54.77     63.46 o
 -10   4   5     1067.44     1090.78     54.93 o
  -9   4   5       97.88      103.40     43.28 o
  -8   4   5     1440.22     1478.35     41.45 o
  -7   4   5     1474.57     1448.17     35.79 o
  -6   4   5     1572.97     1562.73     33.42 o
  -5   4   5      683.29      688.33     25.66 o
  -4   4   5      606.47      574.23     16.52 o
  -3   4   5      988.29      991.53     16.70 o
  -2   4   5     1889.86     1914.90     20.20 o
  -1   4   5     3600.08     3672.61     21.51 o
   0   4   5      891.61      936.29     24.70 o
   1   4   5     3621.36     3660.57     22.16 o
   2   4   5     1865.69     1860.42     25.02 o
   3   4   5      995.20      989.38     18.25 o
   4   4   5      581.88      549.18     17.12 o
   5   4   5      683.78      697.27     20.41 o
   6   4   5     1593.97     1489.69     33.05 o
   7   4   5     1471.98     1454.30     34.72 o
   8   4   5     1462.19     1453.30     41.14 o
   9   4   5      100.83       92.56     40.13 o
  10   4   5     1055.78     1091.43     55.32 o
  11   4   5       17.64       55.29     60.22 o
  12   4   5     1259.16     1278.64     81.23 o
 -11   5   5      433.94      492.01     60.90 o
 -10   5   5      616.68      676.22     52.41 o
  -9   5   5      491.27      488.73     43.37 o
  -8   5   5     1634.81     1607.79     42.68 o
  -7   5   5      709.36      706.79     33.21 o
  -6   5   5      826.31      812.93     31.70 o
  -5   5   5      994.93      970.07     28.12 o
  -4   5   5      646.42      600.58     18.34 o
  -3   5   5     1782.81     1805.78     21.35 o
  -2   5   5        9.90       13.67     11.80 o
  -1   5   5      389.74      391.46     16.72 o
   0   5   5      351.10      336.77     20.09 o
   1   5   5      392.37      354.15     13.99 o
   2   5   5       10.29        7.78     14.59 o
   3   5   5     1751.74     1754.76     35.67 o
   4   5   5      659.62      605.78     19.43 o
   5   5   5      990.95      973.18     28.62 o
   6   5   5      866.75      847.34     30.47 o
   7   5   5      708.30      675.82     31.05 o
   8   5   5     1611.67     1586.76     47.59 o
   9   5   5      496.43      450.67     42.52 o
  10   5   5      604.20      634.59     59.44 o
  11   5   5      431.14      461.93     62.05 o
 -11   6   5      193.60      191.88     67.70 o
 -10   6   5      935.66      972.98     55.08 o
  -9   6   5      852.24      779.43     45.44 o
  -8   6   5       78.46      103.21     32.48 o
  -7   6   5     2171.54     2145.67     40.51 o
  -6   6   5      706.50      717.27     28.43 o
  -5   6   5     6012.24     6177.50     56.04 o
  -4   6   5     4831.02     4714.00     32.59 o
  -3   6   5     3139.16     3006.58     26.93 o
  -2   6   5     2281.58     2357.93     19.75 o
  -1   6   5    38657.10    39877.09    161.29 o
   0   6   5    18963.26    20591.18    118.85 o
   1   6   5    39350.78    39982.42    176.48 o
   2   6   5     2136.66     2173.40     22.50 o
   3   6   5     3002.16     2815.97     40.15 o
   4   6   5     4863.43     4619.20     37.72 o
   5   6   5     6041.41     6141.11     45.65 o
   6   6   5      739.29      723.16     29.67 o
   7   6   5     2138.09     2051.93     36.63 o
   8   6   5       83.55       63.14     37.97 o
   9   6   5      851.62      821.21     50.95 o
  10   6   5      948.53      983.27     55.83 o
  11   6   5      195.40      245.31     63.72 o
 -11   7   5      695.09      716.86     72.41 o
 -10   7   5      662.96      677.35     51.02 o
  -9   7   5      602.28      634.10     45.51 o
  -8   7   5       64.14      101.72     33.36 o
  -7   7   5     3284.79     3294.58     45.75 o
  -6   7   5      984.40     1035.70     30.22 o
  -5   7   5     5782.77     5747.11     42.25 o
  -4   7   5     1032.82     1039.08     22.87 o
  -3   7   5     1502.12     1435.22     20.03 o
  -2   7   5      684.79      688.29     18.44 o
  -1   7   5      906.34      910.72     20.78 o
   0   7   5      425.14      357.36     24.57 o
   1   7   5      893.42      894.10     23.27 o
   2   7   5      692.41      665.49     18.82 o
   3   7   5     1505.02     1500.53     32.04 o
   4   7   5     1040.00      988.97     30.13 o
   5   7   5     5820.24     5821.81     54.83 o
   6   7   5      981.67     1017.67     33.15 o
   7   7   5     3293.83     3279.54     51.93 o
   8   7   5       63.70       66.45     36.37 o
   9   7   5      621.97      618.26     50.06 o
  10   7   5      660.18      651.19     54.89 o
  11   7   5      673.06      791.89     66.12 o
 -11   8   5      497.19      518.96     70.21 o
 -10   8   5      119.22      109.87     51.36 o
  -9   8   5      761.62      765.70     47.29 o
  -8   8   5      828.99      869.88     38.24 o
  -7   8   5      801.54      817.06     35.80 o
  -6   8   5      287.11      291.70     29.06 o
  -5   8   5      164.80      182.81     23.82 o
  -4   8   5       31.13       54.77     22.27 o
  -3   8   5      680.89      683.13     19.30 o
  -2   8   5       53.98       64.30     15.54 o
  -1   8   5       94.93      110.13     18.01 o
   0   8   5       33.84       34.43     23.18 o
   1   8   5       96.47      112.57     20.78 o
   2   8   5       56.83       56.53     18.91 o
   3   8   5      678.80      644.56     26.12 o
   4   8   5       31.79       37.38     25.40 o
   5   8   5      158.68      163.83     25.31 o
   6   8   5      286.68      281.84     26.86 o
   7   8   5      793.20      745.32     48.05 o
   8   8   5      826.44      807.43     52.67 o
   9   8   5      752.61      769.20     56.03 o
  10   8   5      112.65      167.98     50.24 o
  11   8   5      482.36      523.33     71.05 o
 -11   9   5      216.09      186.81     66.75 o
 -10   9   5      216.23      203.48     51.85 o
  -9   9   5       43.75       15.85     43.62 o
  -8   9   5       15.96       40.45     34.44 o
  -7   9   5      522.47      519.13     35.16 o
  -6   9   5      377.19      385.06     30.06 o
  -5   9   5     2841.08     2848.91     41.43 o
  -4   9   5     6570.19     6678.65     60.00 o
  -3   9   5     5236.61     5574.03     58.48 o
  -2   9   5      297.91      329.51     16.72 o
  -1   9   5      828.10      818.50     22.84 o
   0   9   5     2703.84     2503.03     35.63 o
   1   9   5      825.95      798.17     25.02 o
   2   9   5      296.33      329.61     24.54 o
   3   9   5     5229.34     5373.74     61.25 o
   4   9   5     6540.70     6487.28     63.94 o
   5   9   5     2856.26     2790.30     33.99 o
   6   9   5      390.86      392.55     29.36 o
   7   9   5      515.69      514.05     48.07 o
   8   9   5       14.87       40.37     44.10 o
   9   9   5       43.43       79.23     46.13 o
  10   9   5      215.30      269.51     52.62 o
  11   9   5      224.48      324.12     68.10 o
 -11  10   5      733.62      773.52     73.45 o
 -10  10   5      587.98      676.18     65.23 o
  -9  10   5     1175.89     1219.32     58.37 o
  -8  10   5       23.72       29.76     35.26 o
  -7  10   5      167.47      206.02     36.29 o
  -6  10   5      971.83      941.64     38.00 o
  -5  10   5       27.72       26.83     27.09 o
  -4  10   5     1915.48     1867.82     31.89 o
  -3  10   5      504.79      494.38     26.66 o
  -2  10   5        6.92       10.46     13.66 o
  -1  10   5     1070.62     1048.38     24.32 o
   0  10   5       25.72       24.34     20.03 o
   1  10   5     1094.23     1088.90     27.23 o
   2  10   5        6.68       20.24     24.49 o
   3  10   5      501.58      486.53     30.91 o
   4  10   5     1903.64     1812.46     54.18 o
   5  10   5       34.81       42.57     32.81 o
   6  10   5      957.98      925.84     38.45 o
   7  10   5      185.10      192.24     43.95 o
   8  10   5       31.20       57.86     41.81 o
   9  10   5     1151.55     1201.35     52.94 o
  10  10   5      569.64      633.10     56.81 o
  11  10   5      732.64      826.37     80.27 o
 -10  11   5       54.22       57.07     76.97 o
  -9  11   5      257.51      260.11     55.35 o
  -8  11   5       76.74       77.02     40.00 o
  -7  11   5       63.48       48.40     38.09 o
  -6  11   5      914.03      879.68     38.38 o
  -5  11   5     1193.81     1202.91     31.99 o
  -4  11   5     1492.40     1518.37     30.61 o
  -3  11   5     1386.99     1419.17     29.76 o
  -2  11   5      632.93      649.60     27.19 o
  -1  11   5      110.71      114.90     22.23 o
   0  11   5       76.57       55.60     18.05 o
   1  11   5      110.68      123.90     18.97 o
   2  11   5      641.95      618.04     28.78 o
   3  11   5     1385.01     1351.94     35.83 o
   4  11   5     1501.62     1488.54     52.87 o
   5  11   5     1200.88     1177.76     48.72 o
   6  11   5      953.35      924.18     41.62 o
   7  11   5       62.95       82.88     46.12 o
   8  11   5       67.34       84.16     46.20 o
   9  11   5      250.62      220.09     51.05 o
  10  11   5       49.91       98.09     58.60 o
 -10  12   5       39.49       43.45     72.75 o
  -9  12   5     1123.84     1087.35     73.03 o
  -8  12   5       36.46       19.45     42.64 o
  -7  12   5      123.55      146.95     39.93 o
  -6  12   5     1442.38     1420.26     45.59 o
  -5  12   5      192.57      223.93     28.47 o
  -4  12   5    12281.24    12049.36     77.44 o
  -3  12   5     2119.65     2176.38     33.93 o
  -2  12   5    10007.06     9722.22     76.22 o
  -1  12   5     5768.65     5663.73     70.57 o
   0  12   5    21922.33    22670.92    131.43 o
   1  12   5     5822.52     5691.15     60.44 o
   2  12   5    10076.18     9912.49     58.04 o
   3  12   5     2121.29     2108.97     41.54 o
   4  12   5    12239.01    11810.19    100.99 o
   5  12   5      187.64      219.70     42.31 o
   6  12   5     1490.54     1414.81     53.04 o
   7  12   5      127.22       95.32     47.57 o
   8  12   5       36.16       39.32     48.82 o
   9  12   5     1115.66     1123.30     59.11 o
  10  12   5       36.75       80.10     73.41 o
 -10  13   5      528.32      551.42     78.59 o
  -9  13   5       15.42       39.03     60.67 o
  -8  13   5      338.89      422.68     51.62 o
  -7  13   5      930.22      891.56     48.03 o
  -6  13   5      126.71      150.72     38.82 o
  -5  13   5     2404.32     2356.50     39.79 o
  -4  13   5      518.70      542.40     29.14 o
  -3  13   5      557.59      595.06     27.72 o
  -2  13   5      709.94      671.33     26.79 o
  -1  13   5      779.49      816.28     40.78 o
   0  13   5        0.00       40.06     35.76 o
   1  13   5      772.81      759.16     38.01 o
   2  13   5      722.08      715.18     28.42 o
   3  13   5      559.08      542.76     34.02 o
   4  13   5      498.53      479.74     46.83 o
   5  13   5     2453.99     2351.65     57.32 o
   6  13   5      138.23      159.19     44.90 o
   7  13   5      957.48      972.66     55.28 o
   8  13   5      352.27      376.24     53.16 o
   9  13   5       19.37        0.00     65.95 o
  10  13   5      498.15      575.75     83.89 o
  -9  14   5      493.89      486.90     74.04 o
  -8  14   5       11.57        9.42     52.15 o
  -7  14   5       67.25       64.16     46.18 o
  -6  14   5      436.40      431.29     44.71 o
  -5  14   5        9.96       38.41     39.64 o
  -4  14   5      272.11      292.71     32.51 o
  -3  14   5      574.41      599.75     35.36 o
  -2  14   5      821.83      817.60     39.93 o
  -1  14   5      830.78      833.20     40.11 o
   0  14   5       12.41        3.41     36.99 o
   1  14   5      852.08      849.46     39.14 o
   2  14   5      812.64      780.84     44.30 o
   3  14   5      585.01      570.52     41.23 o
   4  14   5      274.44      298.88     58.53 o
   5  14   5       10.15       26.34     52.21 o
   6  14   5      436.16      403.90     65.65 o
   7  14   5       60.95       61.12     63.65 o
   8  14   5       12.02       41.49     64.06 o
   9  14   5      470.17      389.07     72.24 o
  -9  15   5       89.67       46.36     71.09 o
  -8  15   5      470.28      473.13     57.55 o
  -7  15   5      669.93      752.69     52.19 o
  -6  15   5      437.57      465.49     47.40 o
  -5  15   5      140.64      172.40     44.59 o
  -4  15   5      658.12      671.23     37.28 o
  -3  15   5     1469.30     1503.29     41.62 o
  -2  15   5     2205.89     2306.28     48.41 o
  -1  15   5     2368.48     2621.83     49.71 o
   0  15   5       45.80      199.80     38.76 o
   1  15   5     2383.80     2730.12     61.83 o
   2  15   5     2205.92     2295.05     56.23 o
   3  15   5     1469.23     1468.63     60.91 o
   4  15   5      631.14      573.96     61.08 o
   5  15   5      135.85      136.71     56.39 o
   6  15   5      463.36      402.94     70.70 o
   7  15   5      673.81      790.41     77.92 o
   8  15   5      452.19      505.30     69.96 o
   9  15   5       93.28       11.93     68.72 o
  -8  16   5      203.43      229.05     62.01 o
  -7  16   5      223.32      245.52     54.30 o
  -6  16   5      124.70      161.75     48.50 o
  -5  16   5      350.52      338.66     47.49 o
  -4  16   5      105.71      109.53     38.61 o
  -3  16   5      428.28      445.43     37.74 o
  -2  16   5     1078.40     1074.94     44.62 o
  -1  16   5      610.00      675.27     41.03 o
   0  16   5     3224.71     3134.37     60.35 o
   1  16   5      618.63      689.94     46.22 o
   2  16   5     1074.39     1086.61     50.70 o
   3  16   5      417.54      447.60     55.06 o
   4  16   5      109.37      104.60     60.92 o
   5  16   5      353.01      334.80     61.62 o
   6  16   5      124.97      111.16     65.04 o
   7  16   5      224.04      204.02     66.54 o
   8  16   5      201.16      165.46     82.02 o
  -8  17   5      548.50      533.88     72.75 o
  -7  17   5       78.24       14.36     54.72 o
  -6  17   5      380.81      407.69     61.10 o
  -5  17   5      686.50      678.68     52.37 o
  -4  17   5      740.37      744.98     47.19 o
  -3  17   5       27.74       44.69     36.18 o
  -2  17   5      369.69      352.93     42.12 o
  -1  17   5      103.38      109.33     44.63 o
   0  17   5       17.76       30.64     44.27 o
   1  17   5      104.01      117.18     45.38 o
   2  17   5      372.85      370.97     45.59 o
   3  17   5       26.86       14.33     50.18 o
   4  17   5      736.07      711.32     62.04 o
   5  17   5      698.17      695.55     61.97 o
   6  17   5      380.65      382.06     70.37 o
   7  17   5       75.38       62.90     69.10 o
   8  17   5      552.98      583.54     86.98 o
  -7  18   5      485.28      507.54     61.31 o
  -6  18   5      599.47      526.91     62.19 o
  -5  18   5       22.34       35.42     48.90 o
  -4  18   5      784.13      790.79     49.88 o
  -3  18   5     3182.23     3185.88     54.80 o
  -2  18   5     2111.91     2228.02     59.55 o
  -1  18   5     2525.08     2244.72     59.21 o
   0  18   5      955.49      845.08     50.92 o
   1  18   5     2598.28     2309.92     60.18 o
   2  18   5     2208.43     2416.25     68.58 o
   3  18   5     3115.32     3166.08     75.50 o
   4  18   5      764.69      814.31     64.61 o
   5  18   5       30.99       27.43     58.95 o
   6  18   5      610.54      609.86     75.21 o
   7  18   5      506.26      593.82     87.20 o
  -7  19   5       16.08       43.23     65.63 o
  -6  19   5     2379.16     2473.43     92.79 o
  -5  19   5      274.11      342.19     72.24 o
  -4  19   5      443.55      466.91     60.19 o
  -3  19   5      152.37      172.96     58.77 o
  -2  19   5      152.54      120.27     47.96 o
  -1  19   5      338.04      394.59     50.17 o
   0  19   5      349.98      408.83     49.47 o
   1  19   5      334.95      361.26     49.27 o
   2  19   5      161.30      197.30     55.10 o
   3  19   5      155.55      194.89     56.47 o
   4  19   5      453.82      519.96     66.88 o
   5  19   5      278.35      326.77     72.56 o
   6  19   5     2390.79     2545.82     95.76 o
   7  19   5       16.48       19.43     80.59 o
  -6  20   5      299.01      264.77     74.56 o
  -5  20   5       17.85       96.57     82.91 o
  -4  20   5       26.09       43.82     69.00 o
  -3  20   5       97.33      141.07     63.52 o
  -2  20   5      208.29      214.91     51.53 o
  -1  20   5      124.08      148.03     50.78 o
   0  20   5      159.93      204.35     50.42 o
   1  20   5      117.69      184.65     58.68 o
   2  20   5      215.59      259.36     60.03 o
   3  20   5      104.06      116.84     59.04 o
   4  20   5       24.25       41.02     66.03 o
   5  20   5       17.61       55.28     73.47 o
   6  20   5      300.78      317.51     86.37 o
  -5  21   5      687.41      834.07     95.10 o
  -4  21   5     1896.99     2005.13     88.77 o
  -3  21   5      934.06     1084.39     74.60 o
  -2  21   5     1846.66     1861.83     79.19 o
  -1  21   5      310.67      340.42     55.33 o
   0  21   5     1616.20     1452.09     63.12 o
   1  21   5      312.36      396.71     63.90 o
   2  21   5     1859.15     1898.18     76.97 o
   3  21   5      927.37     1021.01     71.01 o
   4  21   5     1867.60     2037.49     93.58 o
   5  21   5      712.39      775.99     83.41 o
  -4  22   5      274.03      343.24     77.84 o
  -3  22   5      150.81      141.06     66.96 o
  -2  22   5     1297.05     1356.60     78.98 o
  -1  22   5      194.82      232.42     56.16 o
   0  22   5     1094.10     1131.87     69.28 o
   1  22   5      195.08      212.89     64.10 o
   2  22   5     1289.53     1341.54     74.45 o
   3  22   5      154.76      144.38     66.08 o
   4  22   5      283.48      249.31     79.67 o
  -2  23   5       51.12       81.92     71.55 o
  -1  23   5       30.64       61.24     68.11 o
   0  23   5      318.67      339.05     66.03 o
   1  23   5       31.01       46.47     65.01 o
   2  23   5       54.13       96.10     66.24 o
   0   0   6    33290.49    34393.10    137.50 o
   1   0   6     4031.73     4498.10     29.04 o
   2   0   6    23976.62    24616.59    110.22 o
   3   0   6    23668.59    25466.66     87.47 o
   4   0   6     8029.26     8326.13     63.70 o
   5   0   6       73.07      108.90     14.06 o
   6   0   6        0.66       22.08     18.57 o
   7   0   6     1242.12     1237.81     29.21 o
   8   0   6     3136.50     2884.99     43.49 o
   9   0   6      290.34      325.44     45.23 o
  10   0   6      146.04      155.72     53.15 o
  11   0   6        0.28        9.04     55.04 o
  12   0   6      360.07      393.38     63.71 o
 -12   1   6      554.99      582.97     65.77 o
 -11   1   6     1267.09     1343.39     68.62 o
 -10   1   6      790.56      797.80     58.17 o
  -9   1   6      942.98      994.64     49.81 o
  -8   1   6     1264.66     1294.10     52.95 o
  -7   1   6     1188.92     1181.21     31.53 o
  -6   1   6      327.15      324.74     20.76 o
  -5   1   6      718.36      710.89     20.19 o
  -4   1   6     2490.00     2444.86     18.05 o
  -3   1   6     7189.01     7296.52     45.60 o
  -2   1   6     1755.08     1819.98     19.31 o
  -1   1   6     5352.05     5554.20     27.38 o
   0   1   6      184.88      195.98     21.07 o
   1   1   6     5358.98     5576.93     65.18 o
   2   1   6     1757.17     1815.95     35.61 o
   3   1   6     7204.64     7432.19     67.48 o
   4   1   6     2504.63     2456.80     34.04 o
   5   1   6      719.73      677.14     25.37 o
   6   1   6      335.77      279.12     17.52 o
   7   1   6     1137.87     1158.75     33.74 o
   8   1   6     1266.09     1202.35     35.81 o
   9   1   6      934.90      919.79     45.92 o
  10   1   6      786.06      785.36     58.18 o
  11   1   6     1281.10     1342.78     67.87 o
  12   1   6      547.99      616.62     65.96 o
 -12   2   6      123.49       85.24     70.17 o
 -11   2   6      378.14      424.12     61.09 o
 -10   2   6       25.61       74.92     46.81 o
  -9   2   6      212.40      177.89     47.80 o
  -8   2   6      538.77      481.16     42.54 o
  -7   2   6     2049.52     1964.03     31.32 o
  -6   2   6     2930.89     2862.30     33.02 o
  -5   2   6     1388.78     1386.12     25.46 o
  -4   2   6       59.76       58.15     12.16 o
  -3   2   6     4439.74     4523.96     27.23 o
  -2   2   6      599.43      589.48     14.06 o
  -1   2   6      492.71      503.15     15.75 o
   0   2   6        2.95        1.59     19.37 o
   1   2   6      493.56      517.33     16.41 o
   2   2   6      581.14      621.48     23.73 o
   3   2   6     4456.49     4524.60     41.10 o
   4   2   6       55.71       58.17     16.23 o
   5   2   6     1357.03     1400.65     27.87 o
   6   2   6     2898.26     2852.14     38.21 o
   7   2   6     2081.14     1979.89     37.56 o
   8   2   6      560.72      536.05     36.18 o
   9   2   6      230.85      254.60     45.37 o
  10   2   6       28.00       49.85     47.78 o
  11   2   6      357.84      390.50     60.46 o
  12   2   6      121.21      154.43     70.01 o
 -12   3   6      128.87      184.93     70.07 o
 -11   3   6      838.81      844.55     63.90 o
 -10   3   6     1006.49     1024.79     55.02 o
  -9   3   6     1898.03     1863.26     55.65 o
  -8   3   6      863.96      868.97     46.33 o
  -7   3   6     1170.01     1299.60     34.90 o
  -6   3   6     5735.87     5607.08     45.42 o
  -5   3   6     9376.24     9637.44     50.81 o
  -4   3   6     1574.41     1567.68     23.87 o
  -3   3   6    15678.51    16057.66     89.56 o
  -2   3   6    35491.66    34324.78    162.76 o
  -1   3   6    19619.55    20620.46    116.24 o
   0   3   6    12640.70    12111.84     89.73 o
   1   3   6    19734.89    20786.93    153.45 o
   2   3   6    35205.96    33340.84    102.68 o
   3   3   6    15795.42    16184.05    104.05 o
   4   3   6     1607.82     1576.81     31.96 o
   5   3   6     9256.01     9513.77     77.10 o
   6   3   6     5618.44     5588.31     46.78 o
   7   3   6     1176.55     1332.54     34.69 o
   8   3   6      907.08      885.40     38.27 o
   9   3   6     1874.88     1826.54     51.28 o
  10   3   6     1013.17     1023.89     56.34 o
  11   3   6      843.22      893.33     60.41 o
  12   3   6      130.79      130.27     68.21 o
 -12   4   6      271.00      299.24     72.04 o
 -11   4   6      122.59      129.60     58.42 o
 -10   4   6      766.62      800.04     50.23 o
  -9   4   6      654.79      593.47     47.59 o
  -8   4   6      380.41      376.00     43.87 o
  -7   4   6     3291.40     3249.25     46.36 o
  -6   4   6     5314.48     5193.37     46.12 o
  -5   4   6      508.63      472.98     21.34 o
  -4   4   6     3032.05     3005.47     27.56 o
  -3   4   6     1026.78     1040.36     19.81 o
  -2   4   6      919.27      895.12     17.83 o
  -1   4   6     1130.33     1090.71     23.86 o
   0   4   6      779.09      747.19     25.48 o
   1   4   6     1137.49     1051.80     17.52 o
   2   4   6      935.70      925.45     19.09 o
   3   4   6     1011.25     1008.70     21.70 o
   4   4   6     3031.41     2947.17     33.13 o
   5   4   6      508.21      482.09     23.43 o
   6   4   6     5294.39     5090.65     47.40 o
   7   4   6     3273.28     3195.05     41.40 o
   8   4   6      352.25      309.20     35.29 o
   9   4   6      677.71      658.81     44.47 o
  10   4   6      789.38      815.32     53.53 o
  11   4   6      118.36      126.60     60.95 o
  12   4   6      280.86      317.99     72.85 o
 -11   5   6      888.47      957.70     57.35 o
 -10   5   6      746.88      770.79     55.00 o
  -9   5   6      430.98      424.04     46.64 o
  -8   5   6      722.21      720.77     42.50 o
  -7   5   6      742.66      728.32     32.77 o
  -6   5   6      443.33      450.35     30.36 o
  -5   5   6     2098.53     2083.94     32.00 o
  -4   5   6      954.85      923.58     20.84 o
  -3   5   6      399.11      408.78     12.59 o
  -2   5   6       15.13       24.17     12.40 o
  -1   5   6      357.38      363.07     16.92 o
   0   5   6      170.70      176.40     23.14 o
   1   5   6      369.80      363.87     16.23 o
   2   5   6       14.98       27.67     14.39 o
   3   5   6      401.13      410.40     19.18 o
   4   5   6      939.01      878.70     19.59 o
   5   5   6     2123.07     2005.83     35.82 o
   6   5   6      437.50      450.86     27.72 o
   7   5   6      762.78      749.05     31.29 o
   8   5   6      692.37      707.26     41.65 o
   9   5   6      447.92      423.07     41.75 o
  10   5   6      738.55      751.94     61.62 o
  11   5   6      888.88      908.50     68.75 o
 -11   6   6      233.18      284.36     55.85 o
 -10   6   6     1164.71     1237.20     54.76 o
  -9   6   6      671.02      658.35     45.43 o
  -8   6   6     1465.93     1346.48     42.07 o
  -7   6   6      210.69      214.97     31.17 o
  -6   6   6     1213.68     1296.63     29.83 o
  -5   6   6     1588.49     1595.51     29.10 o
  -4   6   6      909.95      978.76     21.17 o
  -3   6   6     4204.60     4253.16     49.10 o
  -2   6   6    10341.26    10810.83     92.33 o
  -1   6   6    11265.44    11634.72     61.30 o
   0   6   6    15208.66    14891.24     85.81 o
   1   6   6    11322.51    11243.91     85.30 o
   2   6   6    10236.96    10537.72     66.95 o
   3   6   6     4227.38     4159.34     35.25 o
   4   6   6      886.78      955.26     25.76 o
   5   6   6     1602.76     1607.80     30.59 o
   6   6   6     1228.97     1315.50     32.12 o
   7   6   6      209.23      218.50     33.89 o
   8   6   6     1494.97     1337.22     45.43 o
   9   6   6      678.25      710.98     49.80 o
  10   6   6     1157.69     1199.75     57.45 o
  11   6   6      222.59      289.74     63.02 o
 -11   7   6      888.81      916.07     67.18 o
 -10   7   6      382.94      379.85     49.52 o
  -9   7   6      786.28      799.35     46.92 o
  -8   7   6     1069.84      993.35     38.20 o
  -7   7   6     1019.45      987.48     36.00 o
  -6   7   6     2831.88     2859.91     36.44 o
  -5   7   6      296.87      295.78     22.11 o
  -4   7   6     1966.79     1915.22     26.36 o
  -3   7   6     2957.57     2843.02     34.69 o
  -2   7   6      840.07      897.03     22.29 o
  -1   7   6     1577.47     1497.66     23.08 o
   0   7   6        0.22       12.25     23.50 o
   1   7   6     1588.08     1485.80     25.17 o
   2   7   6      865.05      875.87     20.33 o
   3   7   6     2998.75     2964.83     41.62 o
   4   7   6     1947.03     1893.32     36.61 o
   5   7   6      279.51      277.83     26.46 o
   6   7   6     2800.81     2793.80     41.41 o
   7   7   6      963.64      947.31     38.94 o
   8   7   6     1049.10      976.17     49.99 o
   9   7   6      802.73      782.27     51.99 o
  10   7   6      388.27      373.05     53.69 o
  11   7   6      890.47     1010.48     68.55 o
 -11   8   6       84.47      108.56     59.57 o
 -10   8   6      403.34      431.07     48.28 o
  -9   8   6      462.86      475.73     45.00 o
  -8   8   6      228.84      247.17     34.62 o
  -7   8   6      769.64      816.10     35.92 o
  -6   8   6       59.10       63.75     27.46 o
  -5   8   6     2571.79     2604.75     32.23 o
  -4   8   6       28.75       63.47     21.03 o
  -3   8   6      836.08      815.03     21.48 o
  -2   8   6      904.41      932.63     20.62 o
  -1   8   6      476.93      457.56     22.29 o
   0   8   6      181.06      162.67     25.34 o
   1   8   6      467.37      443.43     23.51 o
   2   8   6      904.15      892.47     24.34 o
   3   8   6      854.65      864.85     31.41 o
   4   8   6       29.76       38.50     29.02 o
   5   8   6     2590.09     2495.36     36.83 o
   6   8   6       59.56       58.58     26.18 o
   7   8   6      766.55      736.87     53.65 o
   8   8   6      226.68      201.43     48.68 o
   9   8   6      481.19      491.77     55.08 o
  10   8   6      398.91      373.78     52.01 o
  11   8   6       77.97       95.54     61.17 o
 -11   9   6      759.32      792.73     71.97 o
 -10   9   6       33.54       75.38     50.10 o
  -9   9   6      145.52      169.89     44.41 o
  -8   9   6     1391.76     1375.58     41.70 o
  -7   9   6      808.99      802.53     35.28 o
  -6   9   6      940.63      916.60     35.17 o
  -5   9   6    10452.66    10403.85     55.12 o
  -4   9   6     9612.82     9893.01     75.28 o
  -3   9   6     7922.60     7813.31     63.96 o
  -2   9   6    10419.66    10245.24     76.94 o
  -1   9   6     5050.19     4974.31     37.24 o
   0   9   6     8685.14     9043.89     55.05 o
   1   9   6     5234.05     5126.30     40.46 o
   2   9   6    10342.61    10135.93     76.99 o
   3   9   6     8055.34     7980.44     72.46 o
   4   9   6     9720.92     9982.50    141.44 o
   5   9   6    10620.65    10299.39     73.72 o
   6   9   6      934.55      868.17     33.83 o
   7   9   6      865.05      833.86     63.41 o
   8   9   6     1391.08     1386.33     58.21 o
   9   9   6      136.43      174.73     47.86 o
  10   9   6       34.67       83.30     51.39 o
  11   9   6      771.55      860.03     70.38 o
 -11  10   6      355.95      352.36     75.97 o
 -10  10   6       97.23      101.51     52.10 o
  -9  10   6       87.01      115.19     45.22 o
  -8  10   6     1197.57     1174.63     41.27 o
  -7  10   6      402.24      402.24     33.77 o
  -6  10   6      510.37      497.14     35.83 o
  -5  10   6     2564.05     2555.75     33.48 o
  -4  10   6     2122.42     2085.54     31.44 o
  -3  10   6      281.21      310.33     26.64 o
  -2  10   6     1441.09     1449.05     29.36 o
  -1  10   6      397.38      399.71     23.55 o
   0  10   6      321.67      312.49     25.79 o
   1  10   6      400.68      382.26     25.94 o
   2  10   6     1457.37     1432.17     32.62 o
   3  10   6      288.57      265.45     43.81 o
   4  10   6     2148.80     2052.12     53.15 o
   5  10   6     2600.25     2537.65     46.63 o
   6  10   6      470.35      425.91     41.28 o
   7  10   6      414.94      402.09     49.29 o
   8  10   6     1135.38     1141.72     51.15 o
   9  10   6       79.25       74.25     46.42 o
  10  10   6      103.94      130.00     52.43 o
  11  10   6      345.56      296.26     63.07 o
 -10  11   6      586.62      637.85     66.73 o
  -9  11   6      326.39      328.43     53.17 o
  -8  11   6      407.55      395.00     41.31 o
  -7  11   6       20.91        9.33     36.86 o
  -6  11   6      223.22      221.68     36.39 o
  -5  11   6      143.91      144.11     26.01 o
  -4  11   6      357.90      359.75     28.11 o
  -3  11   6      826.16      815.21     30.14 o
  -2  11   6      493.20      516.33     25.89 o
  -1  11   6       85.03       97.96     25.73 o
   0  11   6      963.31      970.43     26.51 o
   1  11   6       79.09       92.09     25.55 o
   2  11   6      487.47      519.81     29.43 o
   3  11   6      809.43      784.21     36.76 o
   4  11   6      360.18      387.14     46.87 o
   5  11   6      148.03      137.37     41.95 o
   6  11   6      223.03      214.01     41.37 o
   7  11   6       20.47       20.58     46.76 o
   8  11   6      426.48      417.26     45.76 o
   9  11   6      335.16      324.34     50.38 o
  10  11   6      571.50      567.46     63.53 o
 -10  12   6       19.01       29.55     72.04 o
  -9  12   6      125.04      126.23     54.49 o
  -8  12   6       52.31       51.72     39.91 o
  -7  12   6     1121.23     1140.89     43.70 o
  -6  12   6      187.13      203.69     36.62 o
  -5  12   6     1481.23     1506.12     37.05 o
  -4  12   6     5846.11     5777.82     75.14 o
  -3  12   6    12568.30    12573.09     81.46 o
  -2  12   6     8862.47     9193.52     85.15 o
  -1  12   6      456.65      437.26     25.77 o
   0  12   6    14394.60    14198.61    129.03 o
   1  12   6      457.62      427.22     29.37 o
   2  12   6     8867.40     9193.82     95.78 o
   3  12   6    12511.92    12317.55    118.44 o
   4  12   6     5852.77     5765.40    105.28 o
   5  12   6     1500.30     1448.37     51.61 o
   6  12   6      185.57      169.47     43.99 o
   7  12   6     1094.33     1033.04     61.84 o
   8  12   6       48.33       43.76     47.05 o
   9  12   6      118.66      133.05     53.51 o
  10  12   6       13.72        0.00     60.42 o
 -10  13   6      782.58      768.38     81.37 o
  -9  13   6       42.40       37.06     60.81 o
  -8  13   6      292.94      285.12     43.76 o
  -7  13   6      230.82      172.84     39.44 o
  -6  13   6     1015.27     1051.92     42.31 o
  -5  13   6       44.08       75.14     30.39 o
  -4  13   6     1328.44     1298.04     32.13 o
  -3  13   6     1087.76     1046.86     29.77 o
  -2  13   6     2237.46     2171.34     36.63 o
  -1  13   6       86.60       92.44     34.66 o
   0  13   6     1596.75     1525.62     33.58 o
   1  13   6       84.25       69.92     26.04 o
   2  13   6     2226.49     2147.76     38.09 o
   3  13   6     1077.89     1014.01     37.45 o
   4  13   6     1357.49     1310.52     54.09 o
   5  13   6       45.96       84.69     42.52 o
   6  13   6      975.07      917.42     51.44 o
   7  13   6      217.97      174.32     54.71 o
   8  13   6      280.66      326.33     54.51 o
   9  13   6       50.44       65.42     65.62 o
  10  13   6      787.34      838.53     86.61 o
  -9  14   6       89.35      125.24     63.53 o
  -8  14   6      274.85      272.62     53.65 o
  -7  14   6      508.71      510.01     49.46 o
  -6  14   6      338.64      409.83     43.12 o
  -5  14   6      424.72      421.14     40.33 o
  -4  14   6        4.79       27.03     29.66 o
  -3  14   6      818.42      807.70     35.32 o
  -2  14   6      105.63      111.48     34.37 o
  -1  14   6      413.04      469.29     40.25 o
   0  14   6       21.27       75.64     37.32 o
   1  14   6      416.15      423.70     37.89 o
   2  14   6      104.47      110.32     41.03 o
   3  14   6      800.14      763.90     42.81 o
   4  14   6        4.32       14.98     60.80 o
   5  14   6      423.97      401.93     57.24 o
   6  14   6      330.83      354.96     56.09 o
   7  14   6      504.86      478.82     70.24 o
   8  14   6      280.90      377.77     76.61 o
   9  14   6       85.37       50.09     67.38 o
  -9  15   6       68.59        9.51     76.13 o
  -8  15   6     1822.07     1908.43     68.67 o
  -7  15   6      359.68      435.52     53.37 o
  -6  15   6      427.43      437.25     50.17 o
  -5  15   6     1989.11     1918.24     56.50 o
  -4  15   6     1348.22     1300.58     44.16 o
  -3  15   6      185.23      210.91     33.89 o
  -2  15   6      212.53      246.22     38.00 o
  -1  15   6     8063.81     7897.05     74.03 o
   0  15   6    13715.64    12886.32    145.20 o
   1  15   6     7981.26     7909.37     90.32 o
   2  15   6      219.63      214.73     43.62 o
   3  15   6      157.95      148.57     52.72 o
   4  15   6     1381.39     1334.12     75.74 o
   5  15   6     1955.22     1869.47     71.88 o
   6  15   6      419.02      429.63     70.99 o
   7  15   6      363.20      467.14     75.03 o
   8  15   6     1847.51     1846.64     91.06 o
   9  15   6       62.55       40.11     70.27 o
  -8  16   6      785.41      772.43     65.06 o
  -7  16   6      901.48      946.64     59.99 o
  -6  16   6      102.48      116.45     50.61 o
  -5  16   6      925.89      946.21     52.00 o
  -4  16   6     1137.97     1112.52     48.71 o
  -3  16   6      989.92      997.32     40.61 o
  -2  16   6      386.18      395.60     41.30 o
  -1  16   6      786.52      786.31     42.36 o
   0  16   6      721.51      771.51     50.33 o
   1  16   6      782.09      803.13     49.65 o
   2  16   6      388.87      402.83     45.73 o
   3  16   6     1005.14     1015.18     61.69 o
   4  16   6     1124.52     1110.06     77.01 o
   5  16   6      949.34      988.99     68.18 o
   6  16   6       98.49      128.01     70.73 o
   7  16   6      877.03      925.04     85.37 o
   8  16   6      785.29      803.81     87.75 o
  -8  17   6       87.15       83.29     61.67 o
  -7  17   6        3.61        0.00     54.11 o
  -6  17   6       43.21       66.80     55.70 o
  -5  17   6       92.82      135.68     52.17 o
  -4  17   6      145.65      154.74     42.81 o
  -3  17   6      246.07      244.20     37.09 o
  -2  17   6      382.60      329.51     41.64 o
  -1  17   6      195.49      167.31     44.99 o
   0  17   6      116.00      161.20     45.35 o
   1  17   6      195.44      176.09     45.12 o
   2  17   6      394.11      341.72     57.10 o
   3  17   6      241.41      250.02     56.83 o
   4  17   6      140.09      129.73     71.87 o
   5  17   6       97.79      189.16     62.86 o
   6  17   6       41.32       43.38     68.81 o
   7  17   6        3.78       11.53     69.00 o
   8  17   6       81.48      133.86     82.29 o
  -7  18   6     2020.47     2069.01     82.26 o
  -6  18   6      120.47      124.78     69.97 o
  -5  18   6      509.91      680.06     72.58 o
  -4  18   6      156.90      172.36     44.87 o
  -3  18   6      968.35      990.76     45.19 o
  -2  18   6      760.97      820.31     51.34 o
  -1  18   6      131.65      121.82     46.37 o
   0  18   6      796.86      945.86     51.66 o
   1  18   6      122.14      128.78     45.57 o
   2  18   6      768.47      858.82     59.26 o
   3  18   6      944.24      933.17     60.26 o
   4  18   6      166.27      166.87     66.11 o
   5  18   6      498.03      602.54     65.05 o
   6  18   6      113.28      104.56     72.40 o
   7  18   6     2035.17     2070.95     91.57 o
  -7  19   6      339.34      365.73     68.27 o
  -6  19   6      154.53      179.27     72.62 o
  -5  19   6      287.96      318.88     70.78 o
  -4  19   6        0.34       27.03     57.46 o
  -3  19   6       47.37       77.83     57.64 o
  -2  19   6      471.19      488.47     51.35 o
  -1  19   6      463.87      422.15     50.24 o
   0  19   6     1774.80     1941.07     60.48 o
   1  19   6      466.32      476.95     50.56 o
   2  19   6      479.78      503.27     58.34 o
   3  19   6       37.57       82.53     58.21 o
   4  19   6        0.03       18.27     72.36 o
   5  19   6      278.85      333.99     72.40 o
   6  19   6      140.87      189.23     74.90 o
   7  19   6      334.15      352.77     87.47 o
  -6  20   6      227.21      215.53     74.43 o
  -5  20   6      546.08      542.00     87.96 o
  -4  20   6       34.54       12.99     70.47 o
  -3  20   6      264.10      274.49     64.37 o
  -2  20   6       74.19      101.44     55.00 o
  -1  20   6      417.58      432.72     53.03 o
   0  20   6       21.59       69.26     50.88 o
   1  20   6      419.97      440.15     59.98 o
   2  20   6       72.27       89.95     58.18 o
   3  20   6      269.77      262.70     62.01 o
   4  20   6       33.81       95.22     76.56 o
   5  20   6      550.62      639.82     79.35 o
   6  20   6      224.03      192.37     76.79 o
  -5  21   6      385.39      359.28     89.12 o
  -4  21   6      829.86      901.23     80.33 o
  -3  21   6     2656.59     2803.12     88.22 o
  -2  21   6      807.85      833.17     71.24 o
  -1  21   6       30.51       25.34     54.42 o
   0  21   6     1092.78     1200.45     62.12 o
   1  21   6       29.22       36.50     59.85 o
   2  21   6      789.74      828.58     67.63 o
   3  21   6     2656.09     2841.22     84.07 o
   4  21   6      847.93      842.94     83.50 o
   5  21   6      391.12      468.36     79.50 o
  -3  22   6      104.88       69.45     68.68 o
  -2  22   6      329.48      331.26     69.09 o
  -1  22   6      103.65      132.96     60.41 o
   0  22   6        7.65       25.98     62.23 o
   1  22   6       98.24      142.77     63.19 o
   2  22   6      331.35      338.69     68.18 o
   3  22   6      111.94      156.50     68.25 o
  -1  23   6      158.28      158.21     70.84 o
   0  23   6      324.75      287.07     66.58 o
   1  23   6      163.93      219.25     67.77 o
   1   0   7     5497.38     5790.70     63.34 o
   3   0   7    60542.12    61026.63    325.21 o
   4   0   7    24461.38    26021.40     78.17 o
   5   0   7     2519.78     2385.25     31.78 o
   6   0   7     5912.63     6334.89     56.15 o
   7   0   7     1602.15     1489.42     40.18 o
   8   0   7       41.76       48.49     38.82 o
   9   0   7      762.18      807.16     49.05 o
  10   0   7      221.42      259.03     53.13 o
  11   0   7      250.48      250.96     60.55 o
  12   0   7     1188.16     1423.68     74.82 o
 -12   1   7      142.03      217.50     65.71 o
 -11   1   7       22.72       75.45     60.17 o
 -10   1   7      288.91      268.76     49.24 o
  -9   1   7      410.71      451.33     46.56 o
  -8   1   7     1732.43     1671.06     52.09 o
  -7   1   7      656.09      640.07     36.86 o
  -6   1   7     1545.17     1484.41     24.47 o
  -5   1   7      681.87      631.68     19.45 o
  -4   1   7     3302.14     3309.20     24.58 o
  -3   1   7    14109.52    14335.19     58.90 o
  -2   1   7       22.40       31.68     14.69 o
  -1   1   7     2178.67     2199.69     24.29 o
   0   1   7      309.66      327.72     27.51 o
   1   1   7     2181.10     2218.32     30.07 o
   2   1   7       20.50       37.45     15.07 o
   3   1   7    14173.97    14475.55     88.59 o
   4   1   7     3255.95     3318.92     37.84 o
   5   1   7      666.81      644.20     30.64 o
   6   1   7     1568.78     1541.21     38.96 o
   7   1   7      654.38      637.19     35.88 o
   8   1   7     1771.05     1750.87     42.90 o
   9   1   7      425.67      492.25     43.37 o
  10   1   7      275.88      300.14     54.65 o
  11   1   7       19.41       82.77     58.98 o
  12   1   7      146.27      183.96     63.10 o
 -12   2   7      233.24      235.83     65.47 o
 -11   2   7      123.46      121.02     58.80 o
 -10   2   7      451.28      385.23     50.77 o
  -9   2   7      311.32      353.14     45.99 o
  -8   2   7     1762.30     1761.76     48.18 o
  -7   2   7     3835.94     3753.61     37.29 o
  -6   2   7      113.32      102.55     21.42 o
  -5   2   7     2961.85     3067.12     30.72 o
  -4   2   7     1276.93     1229.35     17.06 o
  -3   2   7     1263.00     1254.05     20.61 o
  -2   2   7      857.77      920.27     18.70 o
  -1   2   7     2692.18     2750.73     22.69 o
   0   2   7      282.12      312.52     25.20 o
   1   2   7     2708.87     2728.96     24.13 o
   2   2   7      853.77      870.41     30.57 o
   3   2   7     1285.90     1295.24     26.67 o
   4   2   7     1304.95     1318.59     31.45 o
   5   2   7     2992.94     3063.23     42.02 o
   6   2   7      104.81      125.89     25.88 o
   7   2   7     3756.18     3626.31     43.29 o
   8   2   7     1747.44     1779.17     43.65 o
   9   2   7      317.53      295.19     41.40 o
  10   2   7      432.89      405.31     52.05 o
  11   2   7      115.12      130.13     59.65 o
  12   2   7      241.93      365.59     71.73 o
 -12   3   7      242.07      228.55     70.33 o
 -11   3   7      277.51      261.98     60.87 o
 -10   3   7      236.07      307.56     50.67 o
  -9   3   7      119.00      100.84     41.17 o
  -8   3   7     1616.57     1589.84     47.71 o
  -7   3   7     7652.31     7317.73     54.04 o
  -6   3   7     4245.79     4256.74     35.92 o
  -5   3   7     4846.13     4873.83     43.57 o
  -4   3   7     2564.78     2480.43     22.97 o
  -3   3   7    11896.41    12586.78     67.54 o
  -2   3   7    19664.10    20992.48    130.89 o
  -1   3   7      214.81      271.54     14.20 o
   0   3   7    14963.49    15432.11     69.06 o
   1   3   7      235.63      304.95     15.04 o
   2   3   7    19604.21    20357.91    117.76 o
   3   3   7    11691.49    11930.17     59.35 o
   4   3   7     2601.17     2529.92     37.50 o
   5   3   7     4881.35     5004.43     49.34 o
   6   3   7     4266.12     4288.77     41.56 o
   7   3   7     7613.84     7253.81     64.89 o
   8   3   7     1623.22     1549.99     42.85 o
   9   3   7      120.51       80.19     39.94 o
  10   3   7      252.16      267.35     50.60 o
  11   3   7      275.21      305.92     56.40 o
  12   3   7      242.38      264.74     73.16 o
 -11   4   7      415.55      428.31     62.60 o
 -10   4   7     1182.15     1223.06     54.21 o
  -9   4   7      369.82      341.94     43.59 o
  -8   4   7      796.08      843.10     43.98 o
  -7   4   7     4311.82     4264.18     45.93 o
  -6   4   7      820.07      836.62     30.01 o
  -5   4   7      854.29      820.82     24.56 o
  -4   4   7     2489.52     2407.28     27.87 o
  -3   4   7      180.68      174.82     16.17 o
  -2   4   7      182.03      158.11     17.15 o
  -1   4   7     2755.42     2804.55     27.57 o
   0   4   7      235.73      206.93     25.08 o
   1   4   7     2764.25     2836.66     21.91 o
   2   4   7      175.52      161.16     15.75 o
   3   4   7      182.36      166.92     21.66 o
   4   4   7     2451.76     2384.35     30.16 o
   5   4   7      885.14      810.48     26.69 o
   6   4   7      812.25      810.01     27.34 o
   7   4   7     4298.89     4278.25     54.47 o
   8   4   7      778.85      798.75     38.81 o
   9   4   7      375.71      353.17     42.86 o
  10   4   7     1166.66     1138.99     57.91 o
  11   4   7      403.16      392.18     63.38 o
 -11   5   7      397.28      481.37     57.29 o
 -10   5   7      552.57      600.86     50.64 o
  -9   5   7      112.13      120.54     42.30 o
  -8   5   7      433.80      448.39     41.98 o
  -7   5   7      145.64      126.67     29.03 o
  -6   5   7     5290.00     5136.70     40.73 o
  -5   5   7     1633.54     1536.25     26.47 o
  -4   5   7     1729.77     1675.17     28.99 o
  -3   5   7     1092.17     1098.22     19.27 o
  -2   5   7      302.61      314.11     19.37 o
  -1   5   7      149.20      158.05     18.15 o
   0   5   7     2886.38     2859.58     37.61 o
   1   5   7      154.15      152.05     15.01 o
   2   5   7      294.50      305.31     16.14 o
   3   5   7     1082.02     1112.56     21.07 o
   4   5   7     1745.21     1588.17     24.44 o
   5   5   7     1633.55     1520.34     27.35 o
   6   5   7     5286.06     4977.51     43.62 o
   7   5   7      152.48      188.26     33.59 o
   8   5   7      408.51      426.62     41.81 o
   9   5   7      115.81      122.08     41.14 o
  10   5   7      552.86      615.18     61.08 o
  11   5   7      390.29      483.55     67.19 o
 -11   6   7      418.96      489.71     55.09 o
 -10   6   7      150.68      150.41     48.82 o
  -9   6   7      448.63      539.58     45.72 o
  -8   6   7     1097.15      989.58     43.24 o
  -7   6   7     1386.16     1416.44     36.11 o
  -6   6   7     2243.17     2130.87     34.82 o
  -5   6   7      950.19      896.59     20.35 o
  -4   6   7     4996.95     4890.10     38.70 o
  -3   6   7     4196.20     4235.49     29.56 o
  -2   6   7    24398.46    24283.06    135.32 o
  -1   6   7    18956.62    19513.61    143.42 o
   0   6   7       26.70       83.46     25.12 o
   1   6   7    19292.02    19454.65    103.28 o
   2   6   7    24400.10    23838.56    116.46 o
   3   6   7     4254.08     4182.12     33.32 o
   4   6   7     4956.46     4627.08     47.83 o
   5   6   7      894.47      845.25     25.94 o
   6   6   7     2283.56     2130.68     35.00 o
   7   6   7     1415.97     1426.13     41.56 o
   8   6   7     1094.93      964.03     44.56 o
   9   6   7      461.20      519.33     49.65 o
  10   6   7      144.87      174.98     58.98 o
  11   6   7      424.85      466.52     63.08 o
 -11   7   7      552.79      572.04     54.89 o
 -10   7   7      790.56      830.62     53.21 o
  -9   7   7       90.86       95.84     42.34 o
  -8   7   7      307.30      308.16     39.03 o
  -7   7   7     2146.79     2137.08     39.97 o
  -6   7   7      789.63      752.51     30.91 o
  -5   7   7     5623.01     5693.40     41.25 o
  -4   7   7      615.69      589.01     20.43 o
  -3   7   7     3053.19     3026.84     32.71 o
  -2   7   7     4444.48     4509.14     35.12 o
  -1   7   7       98.25      111.03     19.28 o
   0   7   7      422.81      399.65     25.51 o
   1   7   7       92.36      109.36     16.26 o
   2   7   7     4446.38     4396.35     34.70 o
   3   7   7     3104.87     3063.53     44.05 o
   4   7   7      609.96      569.01     32.21 o
   5   7   7     5651.31     5639.71     46.87 o
   6   7   7      792.86      760.71     40.41 o
   7   7   7     2182.68     2177.60     46.52 o
   8   7   7      316.85      309.93     48.81 o
   9   7   7       87.29       94.89     51.29 o
  10   7   7      757.96      845.34     56.80 o
  11   7   7      528.35      542.64     71.79 o
 -11   8   7       82.12       86.56     65.28 o
 -10   8   7      360.44      381.01     50.75 o
  -9   8   7      521.97      528.63     43.95 o
  -8   8   7      276.12      291.51     36.80 o
  -7   8   7      715.81      749.13     32.90 o
  -6   8   7     2278.51     2235.95     37.41 o
  -5   8   7      165.40      165.08     22.36 o
  -4   8   7      695.29      706.69     23.99 o
  -3   8   7       25.89       27.02     22.04 o
  -2   8   7      246.40      252.60     21.27 o
  -1   8   7     1078.99     1083.46     22.74 o
   0   8   7     1313.29     1286.07     22.73 o
   1   8   7     1088.95     1086.38     28.79 o
   2   8   7      250.10      228.54     24.74 o
   3   8   7       26.22       34.66     23.82 o
   4   8   7      694.73      638.58     35.82 o
   5   8   7      160.24      154.32     25.89 o
   6   8   7     2296.38     2238.22     44.27 o
   7   8   7      695.09      699.52     55.16 o
   8   8   7      267.07      264.00     50.93 o
   9   8   7      525.31      527.97     55.81 o
  10   8   7      355.96      335.01     60.07 o
  11   8   7       83.28      101.43     63.24 o
 -11   9   7      582.33      622.85     70.27 o
 -10   9   7      520.82      565.44     53.90 o
  -9   9   7      148.38      192.09     42.16 o
  -8   9   7      552.35      576.90     36.63 o
  -7   9   7        0.05        4.55     30.13 o
  -6   9   7     1437.60     1527.77     36.64 o
  -5   9   7     2352.18     2379.16     39.30 o
  -4   9   7     4534.92     4643.91     41.79 o
  -3   9   7     4482.69     4666.88     43.88 o
  -2   9   7      487.22      507.80     24.24 o
  -1   9   7     1876.59     1988.98     30.07 o
   0   9   7     1144.79     1213.31     33.16 o
   1   9   7     1912.39     1967.78     32.25 o
   2   9   7      467.00      436.96     28.67 o
   3   9   7     4522.84     4620.36     69.81 o
   4   9   7     4555.19     4533.81     53.17 o
   5   9   7     2326.33     2293.96     35.80 o
   6   9   7     1421.99     1460.44     44.06 o
   7   9   7        0.20       17.54     52.42 o
   8   9   7      557.27      562.87     53.46 o
   9   9   7      144.17      122.13     53.62 o
  10   9   7      511.11      515.82     57.09 o
  11   9   7      569.07      580.66     70.00 o
 -10  10   7      176.33      186.76     50.84 o
  -9  10   7     1395.54     1453.04     54.21 o
  -8  10   7     1079.33     1104.09     41.54 o
  -7  10   7     1163.91     1187.26     36.72 o
  -6  10   7      884.36      830.04     36.13 o
  -5  10   7      938.52      976.78     29.71 o
  -4  10   7     3002.55     3002.86     36.59 o
  -3  10   7      421.60      430.39     27.35 o
  -2  10   7      686.82      676.37     26.24 o
  -1  10   7     1653.01     1624.32     29.92 o
   0  10   7       95.96      109.44     29.38 o
   1  10   7     1684.60     1605.01     32.89 o
   2  10   7      679.07      648.65     28.98 o
   3  10   7      413.18      395.14     36.53 o
   4  10   7     2968.37     2783.37     50.85 o
   5  10   7      926.86      926.77     40.35 o
   6  10   7      873.30      766.90     39.48 o
   7  10   7     1175.98     1251.89     57.51 o
   8  10   7     1107.55     1155.32     51.49 o
   9  10   7     1395.80     1484.68     60.06 o
  10  10   7      176.54      155.09     52.59 o
 -10  11   7      269.08      269.80     57.71 o
  -9  11   7      361.90      389.65     52.00 o
  -8  11   7       80.54       73.19     38.89 o
  -7  11   7      788.08      757.02     41.02 o
  -6  11   7      262.33      276.86     36.06 o
  -5  11   7     1287.19     1276.30     33.45 o
  -4  11   7      416.46      446.15     27.94 o
  -3  11   7       50.21       78.36     26.79 o
  -2  11   7      970.30      942.28     28.93 o
  -1  11   7       44.36       54.14     22.80 o
   0  11   7       98.27      102.13     27.68 o
   1  11   7       41.52       63.96     27.14 o
   2  11   7      956.57      950.00     32.83 o
   3  11   7       52.05       59.48     36.87 o
   4  11   7      424.93      353.75     47.78 o
   5  11   7     1294.72     1273.11     42.11 o
   6  11   7      276.30      288.80     43.49 o
   7  11   7      772.22      741.93     54.77 o
   8  11   7       79.23       62.93     44.56 o
   9  11   7      344.75      331.36     51.43 o
  10  11   7      261.81      277.66     58.24 o
 -10  12   7      810.05      781.31     69.50 o
  -9  12   7       31.83       30.23     52.97 o
  -8  12   7        2.06       15.76     40.01 o
  -7  12   7      483.05      451.85     40.40 o
  -6  12   7     3544.78     3496.92     53.39 o
  -5  12   7      873.36      819.36     36.56 o
  -4  12   7     3849.66     3913.10     42.32 o
  -3  12   7      511.61      571.13     30.26 o
  -2  12   7    17496.30    17441.92    109.39 o
  -1  12   7     3393.21     3286.34     40.49 o
   0  12   7     1214.43     1376.66     30.47 o
   1  12   7     3386.40     3207.57     40.60 o
   2  12   7    17718.03    17459.34    114.71 o
   3  12   7      507.31      545.60     48.56 o
   4  12   7     3747.85     3804.07     70.64 o
   5  12   7      891.57      882.75     48.92 o
   6  12   7     3577.37     3441.85     67.68 o
   7  12   7      488.24      487.51     58.48 o
   8  12   7        1.91       10.71     48.14 o
   9  12   7       30.27        0.00     53.07 o
  10  12   7      818.89      811.25     68.18 o
 -10  13   7      326.74      277.71     74.93 o
  -9  13   7      724.17      731.76     66.97 o
  -8  13   7       96.50      119.92     42.07 o
  -7  13   7      634.67      695.20     43.10 o
  -6  13   7      321.51      322.71     37.79 o
  -5  13   7     2179.97     2109.40     41.62 o
  -4  13   7      572.36      543.93     28.73 o
  -3  13   7     2267.37     2229.86     34.82 o
  -2  13   7      783.31      791.18     30.01 o
  -1  13   7      803.67      824.68     29.12 o
   0  13   7      889.47      871.28     33.70 o
   1  13   7      810.70      818.13     33.32 o
   2  13   7      793.71      784.15     33.04 o
   3  13   7     2271.60     2271.70     60.00 o
   4  13   7      591.28      606.72     49.81 o
   5  13   7     2183.88     2141.33     58.65 o
   6  13   7      320.61      383.00     48.12 o
   7  13   7      646.39      695.06     59.37 o
   8  13   7       95.75      123.27     54.71 o
   9  13   7      716.67      701.15     72.77 o
  10  13   7      321.92      273.68     80.95 o
  -9  14   7       46.52       53.82     63.48 o
  -8  14   7       50.55        3.77     46.53 o
  -7  14   7       98.04      134.20     44.85 o
  -6  14   7      346.20      342.49     43.55 o
  -5  14   7      219.70      213.92     38.68 o
  -4  14   7      371.33      368.67     35.25 o
  -3  14   7      118.74      124.37     31.14 o
  -2  14   7     1393.35     1356.93     39.38 o
  -1  14   7     1191.97     1194.55     41.43 o
   0  14   7        3.88       39.71     37.76 o
   1  14   7     1189.88     1199.15     42.49 o
   2  14   7     1394.39     1297.01     48.97 o
   3  14   7      123.21      122.59     56.38 o
   4  14   7      384.24      386.14     67.58 o
   5  14   7      219.68      271.44     54.20 o
   6  14   7      348.71      334.92     56.28 o
   7  14   7       95.94       86.59     66.67 o
   8  14   7       47.54       52.76     70.50 o
   9  14   7       49.21       74.10     73.52 o
  -9  15   7     1237.06     1296.97     89.33 o
  -8  15   7      155.70      164.49     56.27 o
  -7  15   7      476.79      501.15     54.47 o
  -6  15   7     1692.29     1746.79     60.16 o
  -5  15   7      478.20      513.05     44.15 o
  -4  15   7      627.70      676.91     38.89 o
  -3  15   7      169.76      203.81     33.11 o
  -2  15   7      265.54      206.65     32.57 o
  -1  15   7     2360.12     2272.38     51.31 o
   0  15   7     4018.68     4026.19     59.22 o
   1  15   7     2355.43     2265.96     57.83 o
   2  15   7      240.83      233.08     43.84 o
   3  15   7      164.07      188.96     53.23 o
   4  15   7      618.45      689.05     69.79 o
   5  15   7      481.12      477.26     61.60 o
   6  15   7     1690.61     1737.31     82.36 o
   7  15   7      468.18      511.46     76.43 o
   8  15   7      166.11      197.10     77.09 o
   9  15   7     1239.51     1273.48     84.56 o
  -8  16   7      858.76      877.33     63.53 o
  -7  16   7      704.78      666.56     58.34 o
  -6  16   7       49.41       96.76     50.15 o
  -5  16   7      717.51      706.45     55.98 o
  -4  16   7       61.81       80.97     37.27 o
  -3  16   7     1232.94     1199.55     41.57 o
  -2  16   7      579.14      536.60     37.01 o
  -1  16   7       23.97       27.81     40.01 o
   0  16   7     1985.56     1915.65     56.68 o
   1  16   7       18.20       30.31     45.78 o
   2  16   7      596.45      550.83     47.65 o
   3  16   7     1232.95     1237.17     63.44 o
   4  16   7       57.20       53.07     68.22 o
   5  16   7      708.95      728.66     65.63 o
   6  16   7       54.09      101.42     72.98 o
   7  16   7      702.43      626.26     81.50 o
   8  16   7      872.34      950.30     86.55 o
  -8  17   7       94.78      104.30     65.51 o
  -7  17   7       39.39       16.39     61.73 o
  -6  17   7        7.42       25.44     58.19 o
  -5  17   7      115.67      135.14     63.18 o
  -4  17   7      117.14      108.33     42.20 o
  -3  17   7      282.53      278.80     40.08 o
  -2  17   7       27.62       73.54     39.43 o
  -1  17   7      186.23      180.44     43.85 o
   0  17   7        7.49       49.56     46.53 o
   1  17   7      183.28      210.80     46.68 o
   2  17   7       29.98       59.06     54.38 o
   3  17   7      278.29      267.37     56.90 o
   4  17   7      123.58      132.33     70.09 o
   5  17   7      116.99      125.75     60.75 o
   6  17   7        7.42       21.57     75.13 o
   7  17   7       43.20       62.43     81.20 o
   8  17   7       96.99      116.28     86.09 o
  -7  18   7      235.98      287.72     68.38 o
  -6  18   7       66.56      104.11     63.04 o
  -5  18   7      416.90      447.94     71.64 o
  -4  18   7     1105.25     1217.65     75.17 o
  -3  18   7      468.94      546.38     48.66 o
  -2  18   7      377.89      406.81     47.53 o
  -1  18   7      958.38     1011.03     52.67 o
   0  18   7     2610.17     2470.79     60.79 o
   1  18   7      983.89     1071.91     52.74 o
   2  18   7      366.36      394.19     59.46 o
   3  18   7      446.85      515.75     62.37 o
   4  18   7     1128.96     1212.59     88.50 o
   5  18   7      425.86      402.93     68.01 o
   6  18   7       75.07      132.46     73.66 o
   7  18   7      222.74      201.88     74.91 o
  -6  19   7     1236.41     1381.61     83.87 o
  -5  19   7      120.41      139.80     68.30 o
  -4  19   7      890.96      907.12     65.08 o
  -3  19   7      123.77      136.18     58.20 o
  -2  19   7       96.16       92.41     48.09 o
  -1  19   7      172.29      194.19     48.85 o
   0  19   7      697.30      704.98     52.73 o
   1  19   7      169.24      191.43     49.07 o
   2  19   7       88.08       82.66     56.84 o
   3  19   7      121.30       94.16     56.60 o
   4  19   7      907.62      886.76     78.33 o
   5  19   7      125.57      174.28     66.24 o
   6  19   7     1245.68     1288.61     85.19 o
  -6  20   7      221.41      309.67     75.86 o
  -5  20   7      204.00      265.39     84.99 o
  -4  20   7      206.55      215.34     87.56 o
  -3  20   7      219.02      250.48     62.12 o
  -2  20   7      404.29      424.22     58.91 o
  -1  20   7      131.84      106.73     51.97 o
   0  20   7      234.23      238.54     52.10 o
   1  20   7      135.99      121.60     58.20 o
   2  20   7      403.59      422.68     61.33 o
   3  20   7      227.29      205.83     68.45 o
   4  20   7      201.78      217.85     77.75 o
   5  20   7      207.37      302.82     75.81 o
   6  20   7      221.85      293.21     77.68 o
  -5  21   7      598.35      707.39     94.14 o
  -4  21   7     1365.67     1407.84    102.45 o
  -3  21   7     1807.74     1941.23     81.74 o
  -2  21   7      209.77      237.49     67.43 o
  -1  21   7      714.99      780.70     59.54 o
   0  21   7      336.34      352.69     56.43 o
   1  21   7      729.65      774.47     67.56 o
   2  21   7      220.75      248.64     64.08 o
   3  21   7     1773.84     1931.64     85.38 o
   4  21   7     1393.63     1452.54     92.22 o
   5  21   7      634.30      706.24     84.32 o
  -3  22   7      285.27      288.94     79.39 o
  -2  22   7      640.59      747.56     75.00 o
  -1  22   7      163.37      153.28     60.97 o
   0  22   7     1735.62     1852.96     75.58 o
   1  22   7      163.04      189.67     65.96 o
   2  22   7      671.33      721.78     68.86 o
   3  22   7      281.99      359.61     84.92 o
  -1  23   7       22.29       20.03     82.32 o
   0  23   7      116.22      147.91     72.06 o
   1  23   7       21.30       50.74     67.33 o
   0   0   8       85.53      108.21     32.29 o
   1   0   8    11410.64    12175.92     73.59 o
   2   0   8    10286.36    11310.66     60.17 o
   3   0   8    15884.15    16119.50     51.87 o
   4   0   8    16518.18    17597.49     89.78 o
   5   0   8     2419.15     2522.10     40.05 o
   6   0   8     1087.79     1177.09     37.22 o
   7   0   8      582.37      575.94     35.67 o
   8   0   8     2706.71     2546.67     53.36 o
   9   0   8      880.49      894.96     49.80 o
  10   0   8        2.39       60.43     54.13 o
  11   0   8       61.92       64.78     58.93 o
  12   0   8     1431.23     1445.21     75.44 o
 -12   1   8       66.99       91.58     61.92 o
 -11   1   8      543.04      590.48     61.60 o
 -10   1   8      173.57      177.45     47.94 o
  -9   1   8       71.13       55.72     43.36 o
  -8   1   8     1605.98     1572.16     52.48 o
  -7   1   8     2713.45     2724.71     47.08 o
  -6   1   8      474.32      420.77     18.53 o
  -5   1   8     2029.21     1974.36     28.26 o
  -4   1   8     2266.37     2249.26     28.74 o
  -3   1   8      132.24      134.99     15.90 o
  -2   1   8     1112.98     1178.97     16.91 o
  -1   1   8     3244.93     3245.99     32.64 o
   0   1   8      277.34      274.25     25.08 o
   1   1   8     3264.00     3322.11     33.70 o
   2   1   8     1081.57     1185.87     22.27 o
   3   1   8      137.45      144.64     14.04 o
   4   1   8     2318.20     2352.77     36.97 o
   5   1   8     2025.15     2035.67     38.59 o
   6   1   8      455.97      486.18     35.03 o
   7   1   8     2651.45     2638.46     47.57 o
   8   1   8     1596.34     1526.77     42.31 o
   9   1   8       64.28       66.35     41.01 o
  10   1   8      175.71      193.34     54.73 o
  11   1   8      552.55      548.19     62.16 o
  12   1   8       66.21       90.90     65.25 o
 -11   2   8      260.66      276.45     60.34 o
 -10   2   8       93.58      145.80     47.92 o
  -9   2   8     1985.93     1978.57     56.71 o
  -8   2   8       85.56      105.00     41.88 o
  -7   2   8      295.32      282.78     38.53 o
  -6   2   8     2354.42     2330.38     30.43 o
  -5   2   8     1386.90     1342.70     24.68 o
  -4   2   8      929.80      919.15     22.97 o
  -3   2   8     2205.64     2247.83     27.85 o
  -2   2   8       42.60       44.54     16.68 o
  -1   2   8     1207.28     1174.96     21.38 o
   0   2   8     1184.70     1267.96     28.78 o
   1   2   8     1201.74     1190.02     20.38 o
   2   2   8       44.01       59.93     30.68 o
   3   2   8     2239.02     2278.43     40.16 o
   4   2   8      918.10      965.20     31.57 o
   5   2   8     1379.97     1312.57     35.61 o
   6   2   8     2348.69     2373.43     44.48 o
   7   2   8      319.00      349.79     36.58 o
   8   2   8       94.55       95.78     34.81 o
   9   2   8     2023.78     2005.94     53.50 o
  10   2   8       89.52      118.73     49.35 o
  11   2   8      255.56      286.67     59.09 o
 -11   3   8      170.63      169.73     60.56 o
 -10   3   8       56.39      101.26     48.87 o
  -9   3   8      178.25      162.06     46.42 o
  -8   3   8      575.17      570.30     41.34 o
  -7   3   8     2092.36     2149.63     42.20 o
  -6   3   8     3916.33     3996.37     35.59 o
  -5   3   8     9312.23     9568.01     68.58 o
  -4   3   8       11.28       28.22     17.86 o
  -3   3   8     9640.94    10235.95     62.11 o
  -2   3   8    10448.98    10349.81     72.42 o
  -1   3   8   100094.81   102960.45    529.57 o
   0   3   8     5124.80     4649.64     42.93 o
   1   3   8   100433.84   101355.77    695.70 o
   2   3   8    10472.57    10188.05     59.77 o
   3   3   8     9751.05    10191.72     60.63 o
   4   3   8        6.20       32.37     27.22 o
   5   3   8     9314.03     9753.09     83.33 o
   6   3   8     3889.40     3936.50     50.80 o
   7   3   8     2054.04     2164.32     46.03 o
   8   3   8      567.99      567.34     37.98 o
   9   3   8      187.56      250.63     46.86 o
  10   3   8       56.91       80.30     49.24 o
  11   3   8      180.71      267.65     61.97 o
 -11   4   8       65.83       64.22     59.62 o
 -10   4   8      955.88      974.26     55.65 o
  -9   4   8      981.99      973.31     47.64 o
  -8   4   8      565.93      568.99     42.17 o
  -7   4   8     1543.01     1474.91     35.10 o
  -6   4   8     2457.17     2354.04     35.55 o
  -5   4   8     2798.71     2768.63     35.02 o
  -4   4   8       22.42       25.83     22.27 o
  -3   4   8     3896.19     3858.29     29.75 o
  -2   4   8      300.06      313.81     18.60 o
  -1   4   8      856.19      828.09     18.78 o
   0   4   8      127.82      150.86     25.67 o
   1   4   8      862.45      829.59     23.26 o
   2   4   8      289.40      279.47     16.02 o
   3   4   8     3932.78     3862.52     39.12 o
   4   4   8       16.95       32.88     22.15 o
   5   4   8     2798.48     2652.86     32.45 o
   6   4   8     2427.46     2423.56     45.03 o
   7   4   8     1547.48     1495.63     43.01 o
   8   4   8      540.05      551.69     37.71 o
   9   4   8     1005.94      982.99     48.07 o
  10   4   8      972.34      957.61     56.95 o
  11   4   8       66.20      113.48     62.62 o
 -11   5   8      293.05      335.49     56.70 o
 -10   5   8      539.45      588.68     49.69 o
  -9   5   8      427.85      383.68     44.11 o
  -8   5   8     1047.44      982.69     45.76 o
  -7   5   8      476.81      458.30     31.39 o
  -6   5   8      765.00      754.91     29.53 o
  -5   5   8      912.41      888.29     21.99 o
  -4   5   8     1103.32     1021.02     22.63 o
  -3   5   8      775.45      781.11     21.66 o
  -2   5   8       83.21       97.72     18.43 o
  -1   5   8      146.95      167.65     17.67 o
   0   5   8      587.41      565.88     29.43 o
   1   5   8      149.49      142.40     13.26 o
   2   5   8       87.66       82.36     13.74 o
   3   5   8      767.28      766.22     28.01 o
   4   5   8     1104.53     1047.10     24.36 o
   5   5   8      898.38      928.68     38.87 o
   6   5   8      750.70      718.51     37.86 o
   7   5   8      497.51      524.01     37.41 o
   8   5   8     1020.51      967.11     40.63 o
   9   5   8      428.98      380.95     43.33 o
  10   5   8      552.42      525.42     59.90 o
  11   5   8      282.46      309.62     62.58 o
 -11   6   8      292.62      322.17     53.21 o
 -10   6   8     1261.60     1300.93     56.02 o
  -9   6   8      243.82      297.86     43.71 o
  -8   6   8      840.27      824.04     44.28 o
  -7   6   8     1450.17     1397.63     35.98 o
  -6   6   8      102.12      111.94     27.44 o
  -5   6   8     7277.85     7295.25     48.09 o
  -4   6   8     9209.48     9124.28     65.38 o
  -3   6   8     2192.87     2171.50     29.65 o
  -2   6   8     9882.58    10018.28     89.55 o
  -1   6   8     5408.18     6217.04     50.41 o
   0   6   8      924.98      760.65     31.86 o
   1   6   8     5288.57     5887.27     44.63 o
   2   6   8     9659.75     9713.08     56.49 o
   3   6   8     2258.08     2070.08     37.23 o
   4   6   8     9191.85     8985.08     78.68 o
   5   6   8     7266.46     7269.16     69.22 o
   6   6   8      101.90       80.76     35.71 o
   7   6   8     1435.16     1369.98     44.67 o
   8   6   8      819.97      767.41     43.82 o
   9   6   8      248.33      275.55     49.37 o
  10   6   8     1241.89     1286.25     68.25 o
  11   6   8      288.99      340.40     67.31 o
 -11   7   8      699.44      735.69     57.30 o
 -10   7   8      138.08      162.46     49.28 o
  -9   7   8     1102.24     1174.31     50.07 o
  -8   7   8     1202.23     1196.06     44.50 o
  -7   7   8      910.03      896.50     33.04 o
  -6   7   8     4547.43     4512.92     44.58 o
  -5   7   8       51.52       43.40     28.22 o
  -4   7   8      235.21      232.71     23.76 o
  -3   7   8     2174.52     2083.25     27.85 o
  -2   7   8      201.08      204.95     23.21 o
  -1   7   8     1911.10     1841.94     27.79 o
   0   7   8       10.51       21.08     26.63 o
   1   7   8     1906.31     1734.10     24.91 o
   2   7   8      199.11      210.60     25.39 o
   3   7   8     2190.43     2126.80     33.12 o
   4   7   8      233.02      185.02     12.47 o
   5   7   8       56.92       59.43     19.49 o
   6   7   8     4516.99     4417.91     61.39 o
   7   7   8      874.94      844.99     41.63 o
   8   7   8     1174.92     1109.69     58.58 o
   9   7   8     1132.24     1130.14     62.29 o
  10   7   8      142.03      160.12     57.77 o
  11   7   8      712.45      808.66     79.87 o
 -11   8   8      193.67      185.47     55.17 o
 -10   8   8     1021.93     1101.59     55.08 o
  -9   8   8       21.09       29.45     42.63 o
  -8   8   8     1284.01     1298.84     45.44 o
  -7   8   8      996.91      975.99     33.87 o
  -6   8   8       21.26       19.88     28.12 o
  -5   8   8      923.39      876.22     30.66 o
  -4   8   8      331.41      316.15     20.03 o
  -3   8   8      428.93      401.13     22.84 o
  -2   8   8      826.40      850.45     24.20 o
  -1   8   8     1453.03     1488.30     26.68 o
   0   8   8       50.71       46.77     29.06 o
   1   8   8     1467.75     1406.90     30.32 o
   2   8   8      833.73      794.28     23.12 o
   3   8   8      440.32      440.93     26.74 o
   4   8   8      329.73      318.91     37.06 o
   5   8   8      925.10      892.14     28.44 o
   6   8   8       18.39       13.42     35.88 o
   7   8   8      986.99      869.04     57.00 o
   8   8   8     1303.71     1328.27     65.23 o
   9   8   8       23.64       22.60     52.91 o
  10   8   8     1002.09     1061.84     67.82 o
  11   8   8      182.57      191.45     71.26 o
 -11   9   8       51.75       23.57     64.80 o
 -10   9   8     1448.87     1427.67     62.26 o
  -9   9   8      608.69      611.00     45.77 o
  -8   9   8     1054.04     1043.93     41.59 o
  -7   9   8     1705.51     1695.13     38.36 o
  -6   9   8      475.70      493.15     32.08 o
  -5   9   8     2569.70     2572.72     34.56 o
  -4   9   8     3852.15     3870.20     37.76 o
  -3   9   8     2947.97     3023.16     34.78 o
  -2   9   8     6381.69     6123.65     46.66 o
  -1   9   8     4093.08     4056.87     33.90 o
   0   9   8      566.56      548.64     20.32 o
   1   9   8     4078.11     3965.20     42.37 o
   2   9   8     6306.40     5952.85     60.05 o
   3   9   8     3045.66     3016.21     38.66 o
   4   9   8     3827.15     3802.53     54.08 o
   5   9   8     2555.04     2475.57     36.80 o
   6   9   8      473.22      487.90     42.52 o
   7   9   8     1639.68     1587.20     64.93 o
   8   9   8     1041.51     1015.79     63.19 o
   9   9   8      621.24      578.21     58.71 o
  10   9   8     1471.45     1590.30     73.88 o
  11   9   8       48.37       89.94     64.03 o
 -10  10   8      636.00      682.42     57.44 o
  -9  10   8      246.44      259.78     45.82 o
  -8  10   8     1210.39     1318.22     46.52 o
  -7  10   8      597.49      630.05     34.50 o
  -6  10   8      891.01      893.95     39.09 o
  -5  10   8     3148.88     3150.37     41.94 o
  -4  10   8     1498.03     1508.89     32.45 o
  -3  10   8      555.66      529.29     27.07 o
  -2  10   8      980.86      973.06     27.83 o
  -1  10   8      630.75      564.32     23.69 o
   0  10   8     1003.09     1002.31     35.12 o
   1  10   8      624.13      555.23     31.20 o
   2  10   8      980.52      942.65     36.91 o
   3  10   8      559.54      529.33     32.58 o
   4  10   8     1512.95     1453.22     40.85 o
   5  10   8     3182.84     3104.45     54.53 o
   6  10   8      846.27      820.47     42.58 o
   7  10   8      578.83      573.67     57.68 o
   8  10   8     1210.89     1255.13     61.04 o
   9  10   8      227.40      222.22     48.57 o
  10  10   8      636.59      629.41     55.98 o
 -10  11   8      110.90       94.76     53.23 o
  -9  11   8      267.33      289.00     51.64 o
  -8  11   8       27.01       35.93     41.65 o
  -7  11   8      136.65      142.80     35.21 o
  -6  11   8      266.56      260.02     36.25 o
  -5  11   8     1436.20     1464.70     34.43 o
  -4  11   8     1544.49     1496.24     33.69 o
  -3  11   8     1219.32     1253.41     31.83 o
  -2  11   8      249.21      267.32     25.52 o
  -1  11   8      404.90      396.96     25.93 o
   0  11   8       11.98       23.99     30.95 o
   1  11   8      413.25      430.73     30.36 o
   2  11   8      252.37      234.54     32.95 o
   3  11   8     1219.65     1200.57     45.85 o
   4  11   8     1547.71     1429.86     52.72 o
   5  11   8     1439.31     1440.74     45.14 o
   6  11   8      265.03      259.84     43.33 o
   7  11   8      129.66      158.98     48.85 o
   8  11   8       26.60       35.75     45.89 o
   9  11   8      277.91      261.06     51.17 o
  10  11   8      104.25      112.12     53.20 o
 -10  12   8      404.93      414.46     60.20 o
  -9  12   8      205.49      237.68     52.24 o
  -8  12   8       26.62        5.65     42.74 o
  -7  12   8     1934.30     1884.73     48.69 o
  -6  12   8     1297.95     1297.76     42.92 o
  -5  12   8     2828.57     2756.26     45.59 o
  -4  12   8     5879.53     5790.85     58.56 o
  -3  12   8    12711.08    12490.84     83.54 o
  -2  12   8     2619.15     2468.88     39.71 o
  -1  12   8      949.49     1023.79     34.24 o
   0  12   8      614.33      711.26     30.15 o
   1  12   8     1015.39     1028.93     34.33 o
   2  12   8     2596.18     2446.26     40.85 o
   3  12   8    12572.54    12038.12     88.48 o
   4  12   8     5870.59     5562.36     81.47 o
   5  12   8     2882.67     2843.33     63.26 o
   6  12   8     1290.85     1277.30     50.74 o
   7  12   8     1931.89     1830.92     63.71 o
   8  12   8       26.64        1.30     46.85 o
   9  12   8      197.66      158.34     53.61 o
  10  12   8      396.33      421.46     64.18 o
  -9  13   8      276.23      326.72     63.80 o
  -8  13   8      616.72      555.21     46.36 o
  -7  13   8      558.96      549.30     41.79 o
  -6  13   8     2005.29     2007.39     48.08 o
  -5  13   8      503.78      519.17     38.85 o
  -4  13   8     1040.36     1019.91     34.28 o
  -3  13   8      166.48      174.49     26.88 o
  -2  13   8     2189.33     2185.82     36.55 o
  -1  13   8      471.21      509.30     30.45 o
   0  13   8     3402.49     3386.03     39.04 o
   1  13   8      470.58      482.23     31.36 o
   2  13   8     2205.86     2134.04     42.62 o
   3  13   8      157.90      106.54     45.78 o
   4  13   8     1039.30      977.92     53.55 o
   5  13   8      524.10      518.59     48.36 o
   6  13   8     1972.69     1910.88     60.89 o
   7  13   8      542.51      542.25     60.52 o
   8  13   8      618.20      551.22     57.85 o
   9  13   8      285.40      281.48     61.65 o
  -9  14   8       88.06       94.74     62.44 o
  -8  14   8       98.60       85.19     45.53 o
  -7  14   8      253.02      222.48     44.85 o
  -6  14   8      242.16      241.78     42.57 o
  -5  14   8       75.59       95.41     42.56 o
  -4  14   8      324.36      339.36     35.87 o
  -3  14   8      260.46      220.74     31.82 o
  -2  14   8      264.97      295.41     33.19 o
  -1  14   8      408.53      421.02     37.51 o
   0  14   8     1029.62     1022.19     40.67 o
   1  14   8      411.74      402.08     38.93 o
   2  14   8      268.88      248.90     43.21 o
   3  14   8      265.37      171.76     65.47 o
   4  14   8      328.77      322.67     67.46 o
   5  14   8       79.89      121.49     57.44 o
   6  14   8      235.39      260.64     57.94 o
   7  14   8      246.35      347.18     73.91 o
   8  14   8       95.32      114.76     72.40 o
   9  14   8       89.22      124.75     70.85 o
  -9  15   8      596.85      642.53     84.52 o
  -8  15   8     1411.14     1391.32     60.53 o
  -7  15   8     1677.80     1621.16     59.35 o
  -6  15   8      412.67      431.87     47.97 o
  -5  15   8     2808.27     2807.19     78.40 o
  -4  15   8      659.28      630.67     38.42 o
  -3  15   8     2786.01     2805.84     45.70 o
  -2  15   8      742.05      771.02     37.34 o
  -1  15   8       43.70       69.66     36.55 o
   0  15   8     1842.51     1888.74     48.73 o
   1  15   8       36.03       50.07     44.05 o
   2  15   8      744.85      732.94     46.92 o
   3  15   8     2772.18     2828.95     90.70 o
   4  15   8      668.34      660.39     71.63 o
   5  15   8     2898.88     2818.41     80.62 o
   6  15   8      397.51      413.90     74.38 o
   7  15   8     1629.83     1626.39     89.00 o
   8  15   8     1391.59     1554.40     94.49 o
   9  15   8      611.59      729.70     87.18 o
  -8  16   8      643.34      581.41     68.60 o
  -7  16   8     1240.67     1216.24     70.54 o
  -6  16   8     1459.48     1412.84     68.38 o
  -5  16   8      463.58      486.15     51.41 o
  -4  16   8      562.10      609.43     40.17 o
  -3  16   8       60.73       49.71     35.66 o
  -2  16   8      186.75      169.39     39.21 o
  -1  16   8     1248.37     1211.16     47.98 o
   0  16   8      315.09      314.22     47.36 o
   1  16   8     1227.73     1141.30     53.72 o
   2  16   8      201.48      201.20     45.00 o
   3  16   8       68.42       94.31     69.95 o
   4  16   8      577.30      574.96     74.25 o
   5  16   8      483.67      569.01     63.20 o
   6  16   8     1429.84     1389.43     86.02 o
   7  16   8     1212.28     1297.15     87.51 o
   8  16   8      659.20      687.72     83.96 o
  -8  17   8       28.07       26.22     74.59 o
  -7  17   8      464.33      448.20     65.81 o
  -6  17   8       81.07       83.70     60.21 o
  -5  17   8      899.14      894.70     72.16 o
  -4  17   8      229.21      252.37     50.06 o
  -3  17   8      540.50      558.73     47.48 o
  -2  17   8     1202.69     1227.13     46.89 o
  -1  17   8       57.48       65.52     44.36 o
   0  17   8      902.36      878.89     52.83 o
   1  17   8       55.95      102.33     47.72 o
   2  17   8     1196.36     1197.35     65.04 o
   3  17   8      543.13      525.47     74.36 o
   4  17   8      224.26      268.38     71.97 o
   5  17   8      893.73      929.25     71.45 o
   6  17   8       78.69       57.18     74.84 o
   7  17   8      468.07      464.20     86.29 o
   8  17   8       30.38        0.00     72.97 o
  -7  18   8      345.72      269.18     67.82 o
  -6  18   8        8.33       42.55     61.77 o
  -5  18   8      290.26      339.94     69.96 o
  -4  18   8      494.44      537.26     63.10 o
  -3  18   8     2595.80     2635.62     62.67 o
  -2  18   8     1341.32     1214.47     53.39 o
  -1  18   8     2276.84     2272.38     59.94 o
   0  18   8       29.98       49.97     45.56 o
   1  18   8     2220.53     2191.92     62.91 o
   2  18   8     1338.82     1196.87     66.14 o
   3  18   8     2604.55     2678.64     98.50 o
   4  18   8      484.24      521.56     81.56 o
   5  18   8      275.26      338.43     69.32 o
   6  18   8       11.08       67.36     76.31 o
   7  18   8      354.08      270.50     79.34 o
  -6  19   8       58.89       74.11     65.11 o
  -5  19   8      531.64      613.68     72.65 o
  -4  19   8       83.55       68.22     67.81 o
  -3  19   8      176.60      158.97     59.76 o
  -2  19   8      257.10      258.75     55.63 o
  -1  19   8      124.73      114.78     48.86 o
   0  19   8      683.92      743.02     53.50 o
   1  19   8      124.56      125.32     56.17 o
   2  19   8      256.29      292.08     62.87 o
   3  19   8      192.27      165.39     77.99 o
   4  19   8       89.05      117.44     81.94 o
   5  19   8      531.95      564.58     74.80 o
   6  19   8       51.52       88.74     77.68 o
  -5  20   8       82.92      148.16     83.87 o
  -4  20   8       40.87      131.36     85.83 o
  -3  20   8       77.42       79.32     61.78 o
  -2  20   8       57.15       37.28     57.44 o
  -1  20   8       78.97       79.96     51.78 o
   0  20   8       39.00       68.40     51.71 o
   1  20   8       75.34       87.61     59.78 o
   2  20   8       55.22       44.89     62.44 o
   3  20   8       74.76       88.51     74.82 o
   4  20   8       40.33       83.83     74.00 o
   5  20   8       84.10       83.22     76.01 o
  -4  21   8      554.82      612.99     97.23 o
  -3  21   8      472.44      488.93     69.39 o
  -2  21   8      591.69      601.54     63.39 o
  -1  21   8      322.52      362.13     60.87 o
   0  21   8     2091.74     2093.06     75.27 o
   1  21   8      331.63      378.54     65.62 o
   2  21   8      621.77      682.53     74.36 o
   3  21   8      464.93      426.69     82.13 o
   4  21   8      573.00      744.26     86.57 o
  -3  22   8      412.07      461.44     80.57 o
  -2  22   8       12.23        0.00     69.13 o
  -1  22   8      337.83      361.30     62.22 o
   0  22   8       18.09       54.75     62.54 o
   1  22   8      326.50      333.95     65.09 o
   2  22   8       12.54        5.74     72.84 o
   3  22   8      411.26      471.04     86.16 o
   1   0   9     3541.52     3764.84     33.55 o
   2   0   9    28007.13    32053.34    136.26 o
   3   0   9     5886.33     5657.88     30.01 o
   4   0   9    10121.56    10242.91     52.69 o
   5   0   9       54.79       45.72     31.06 o
   6   0   9      917.98      953.37     37.59 o
   7   0   9       66.16       72.63     34.06 o
   8   0   9      194.19      182.67     39.95 o
   9   0   9       94.05      129.28     44.08 o
  10   0   9      147.34      198.88     53.97 o
  11   0   9       35.08       38.61     59.19 o
 -11   1   9       61.84      148.65     61.55 o
 -10   1   9     1647.89     1737.86     60.75 o
  -9   1   9      534.86      533.65     47.59 o
  -8   1   9      490.89      520.05     46.03 o
  -7   1   9      239.89      233.39     34.40 o
  -6   1   9     3948.32     4067.54     43.56 o
  -5   1   9       75.81       62.67     17.33 o
  -4   1   9     4738.33     4759.22     43.65 o
  -3   1   9     2529.21     2555.09     41.38 o
  -2   1   9     5145.46     5366.21     34.85 o
  -1   1   9     1177.95     1187.65     26.95 o
   0   1   9      664.24      714.35     28.21 o
   1   1   9     1180.80     1198.03     40.28 o
   2   1   9     5131.06     5344.84     43.26 o
   3   1   9     2550.20     2533.95     25.81 o
   4   1   9     4701.34     4829.95     47.33 o
   5   1   9       72.05       72.31     31.83 o
   6   1   9     3969.48     4109.63     67.13 o
   7   1   9      234.28      238.99     35.17 o
   8   1   9      522.89      520.23     37.20 o
   9   1   9      546.02      560.87     45.80 o
  10   1   9     1617.05     1637.68     65.25 o
  11   1   9       64.90      111.10     60.54 o
 -11   2   9       40.71       11.27     59.39 o
 -10   2   9      644.04      726.44     54.62 o
  -9   2   9      358.67      322.86     47.48 o
  -8   2   9     1005.48     1053.69     49.66 o
  -7   2   9     3805.07     3761.54     59.88 o
  -6   2   9     1551.54     1529.28     34.54 o
  -5   2   9     2765.04     2599.60     41.51 o
  -4   2   9      412.22      413.28     20.68 o
  -3   2   9       61.53       68.78     20.09 o
  -2   2   9     1739.50     1713.29     18.89 o
  -1   2   9      588.71      580.16     19.70 o
   0   2   9      855.72      822.91     19.65 o
   1   2   9      586.53      580.93     19.00 o
   2   2   9     1767.29     1710.46     39.13 o
   3   2   9       69.77       63.08     28.67 o
   4   2   9      431.65      467.39     31.06 o
   5   2   9     2739.79     2687.59     44.42 o
   6   2   9     1543.63     1622.02     43.20 o
   7   2   9     3786.50     3709.72     53.19 o
   8   2   9      966.83     1006.86     41.42 o
   9   2   9      370.07      361.13     43.93 o
  10   2   9      642.90      692.58     55.66 o
  11   2   9       43.10       70.68     60.11 o
 -11   3   9       22.26       32.22     57.56 o
 -10   3   9      703.21      712.25     53.72 o
  -9   3   9      786.35      786.95     49.86 o
  -8   3   9       17.35       46.57     38.66 o
  -7   3   9     1448.49     1445.07     39.47 o
  -6   3   9     4125.79     4009.05     46.52 o
  -5   3   9     7192.17     7234.49     46.62 o
  -4   3   9     2803.70     3198.50     39.99 o
  -3   3   9    13184.60    13959.34     63.19 o
  -2   3   9    11520.12    11795.61     87.53 o
  -1   3   9     5298.36     5562.48     57.42 o
   0   3   9     6029.99     6471.23     60.53 o
   1   3   9     5630.07     5819.93     54.53 o
   2   3   9    11474.89    11628.05     67.41 o
   3   3   9    13558.30    14240.43     82.02 o
   4   3   9     2737.79     3128.64     45.82 o
   5   3   9     7273.03     7257.76     61.36 o
   6   3   9     4163.38     4122.39     54.64 o
   7   3   9     1481.12     1504.33     43.47 o
   8   3   9       16.65       44.29     35.86 o
   9   3   9      807.93      770.65     50.99 o
  10   3   9      694.45      713.33     55.37 o
  11   3   9       20.79       94.05     62.83 o
 -11   4   9      730.05      753.97     66.25 o
 -10   4   9      163.67      157.83     51.64 o
  -9   4   9      687.35      687.42     46.45 o
  -8   4   9     1778.75     1738.79     49.48 o
  -7   4   9     5394.58     5287.24     55.56 o
  -6   4   9     1077.40     1109.00     30.59 o
  -5   4   9     4775.85     4749.73     45.80 o
  -4   4   9     1747.29     1756.06     29.96 o
  -3   4   9       64.02       72.86     16.71 o
  -2   4   9     2444.02     2469.83     28.81 o
  -1   4   9      304.54      309.97     18.96 o
   0   4   9     1019.34      962.48     32.09 o
   1   4   9      299.61      276.06     16.56 o
   2   4   9     2452.05     2437.45     35.88 o
   3   4   9       71.67       92.52     26.48 o
   4   4   9     1749.63     1759.27     34.38 o
   5   4   9     4792.59     4746.77     44.34 o
   6   4   9     1073.17     1029.45     27.79 o
   7   4   9     5443.91     5377.54     62.34 o
   8   4   9     1775.57     1743.56     46.66 o
   9   4   9      715.30      714.61     46.48 o
  10   4   9      171.19      204.21     51.17 o
  11   4   9      716.74      747.18     71.27 o
 -11   5   9      211.80      208.19     57.14 o
 -10   5   9      808.80      808.74     52.97 o
  -9   5   9      402.25      441.85     45.07 o
  -8   5   9      488.27      518.35     42.32 o
  -7   5   9      239.11      253.97     29.94 o
  -6   5   9      337.25      364.37     28.49 o
  -5   5   9      860.72      835.86     23.54 o
  -4   5   9      466.98      468.37     21.01 o
  -3   5   9      464.14      456.56     21.26 o
  -2   5   9      448.71      449.74     20.20 o
  -1   5   9       75.71       78.58     16.09 o
   0   5   9       48.96       45.46     27.16 o
   1   5   9       73.65       81.44     27.60 o
   2   5   9      439.64      406.34     15.64 o
   3   5   9      467.92      448.42     27.74 o
   4   5   9      465.04      469.08     25.35 o
   5   5   9      872.52      862.34     23.36 o
   6   5   9      341.99      338.76     38.26 o
   7   5   9      231.08      214.85     36.84 o
   8   5   9      470.95      514.18     40.56 o
   9   5   9      410.08      388.00     45.67 o
  10   5   9      808.95      898.26     66.11 o
  11   5   9      224.99      252.20     68.07 o
 -11   6   9     1623.44     1687.65     67.84 o
 -10   6   9       29.96       63.28     47.15 o
  -9   6   9      647.71      748.05     47.48 o
  -8   6   9      840.69      830.54     44.40 o
  -7   6   9      395.13      402.23     31.82 o
  -6   6   9     1114.93     1125.29     33.32 o
  -5   6   9     2855.33     2932.97     40.36 o
  -4   6   9     5791.50     5876.06     48.62 o
  -3   6   9     1958.44     1963.34     28.67 o
  -2   6   9     2894.18     3229.01     35.99 o
  -1   6   9     3709.82     3883.83     41.45 o
   0   6   9    35126.36    35877.88    348.93 o
   1   6   9     3751.52     3972.00     46.49 o
   2   6   9     2895.27     3063.01     29.92 o
   3   6   9     1976.90     1879.89     43.26 o
   4   6   9     5893.97     5657.09     61.00 o
   5   6   9     2816.14     2898.18     53.28 o
   6   6   9     1085.76     1076.40     43.40 o
   7   6   9      399.61      376.67     39.22 o
   8   6   9      828.40      816.36     51.85 o
   9   6   9      630.86      685.64     58.36 o
  10   6   9       25.92       61.13     65.33 o
  11   6   9     1604.29     1585.87     86.42 o
 -11   7   9      244.12      285.54     53.91 o
 -10   7   9      550.39      552.97     52.12 o
  -9   7   9      665.85      674.59     46.79 o
  -8   7   9      570.04      611.06     43.40 o
  -7   7   9     1091.83     1107.67     35.03 o
  -6   7   9     1305.10     1351.51     33.53 o
  -5   7   9     1427.68     1477.07     35.41 o
  -4   7   9      314.88      319.10     18.08 o
  -3   7   9      705.88      694.93     25.94 o
  -2   7   9     1717.42     1781.53     31.40 o
  -1   7   9      933.37      927.68     27.52 o
   0   7   9      354.39      350.62     32.12 o
   1   7   9      963.31      912.37     30.50 o
   2   7   9     1701.41     1698.59     30.83 o
   3   7   9      722.44      663.07     23.55 o
   4   7   9      305.93      256.57     14.32 o
   5   7   9     1417.61     1455.59     41.72 o
   6   7   9     1324.40     1297.66     44.76 o
   7   7   9     1111.53     1111.48     43.94 o
   8   7   9      573.37      596.84     58.07 o
   9   7   9      661.08      683.56     59.53 o
  10   7   9      542.62      465.98     72.16 o
  11   7   9      237.10      225.31     73.68 o
 -11   8   9      194.55      182.23     54.43 o
 -10   8   9       38.57       36.98     47.68 o
  -9   8   9      254.66      295.98     46.16 o
  -8   8   9      226.61      277.46     42.18 o
  -7   8   9      297.56      321.36     30.97 o
  -6   8   9     2039.70     2022.14     38.38 o
  -5   8   9      255.23      232.13     30.31 o
  -4   8   9     1407.73     1402.89     30.12 o
  -3   8   9      284.81      336.28     27.13 o
  -2   8   9      147.35      147.75     25.15 o
  -1   8   9      480.27      488.88     23.89 o
   0   8   9      232.93      203.70     14.54 o
   1   8   9      478.94      446.79     20.32 o
   2   8   9      135.45      128.39     22.87 o
   3   8   9      279.34      291.48     28.57 o
   4   8   9     1422.58     1259.09     49.76 o
   5   8   9      252.41      235.31     34.41 o
   6   8   9     2011.14     1912.94     49.47 o
   7   8   9      299.86      310.36     46.14 o
   8   8   9      212.09      210.67     54.91 o
   9   8   9      251.34      240.22     54.73 o
  10   8   9       35.70       52.25     59.18 o
  11   8   9      196.47      233.80     74.84 o
 -10   9   9      269.44      285.68     53.81 o
  -9   9   9      115.79      174.27     48.10 o
  -8   9   9      361.95      345.93     40.40 o
  -7   9   9     1507.47     1522.22     39.14 o
  -6   9   9     4709.87     4684.48     51.56 o
  -5   9   9    10918.42    10971.06     99.89 o
  -4   9   9     7818.85     7898.52     68.75 o
  -3   9   9     2504.95     2463.45     32.54 o
  -2   9   9     4115.01     4155.77     50.11 o
  -1   9   9     4739.30     4784.81     58.00 o
   0   9   9     2979.67     2855.72     45.94 o
   1   9   9     4858.85     4598.27     47.47 o
   2   9   9     3919.58     3877.66     50.04 o
   3   9   9     2447.75     2379.35     38.32 o
   4   9   9     7896.63     7907.51     72.38 o
   5   9   9    11000.11    10614.77     73.03 o
   6   9   9     4653.40     4454.66     67.45 o
   7   9   9     1483.84     1372.53     63.32 o
   8   9   9      382.60      406.38     60.34 o
   9   9   9      111.36      150.82     56.40 o
  10   9   9      279.84      273.52     64.64 o
 -10  10   9      206.02      238.35     53.56 o
  -9  10   9      646.01      672.88     51.80 o
  -8  10   9       88.67      109.30     39.16 o
  -7  10   9      336.86      395.01     34.11 o
  -6  10   9     1882.09     1917.82     44.13 o
  -5  10   9     2486.37     2453.30     41.42 o
  -4  10   9     1391.29     1399.30     30.27 o
  -3  10   9      476.63      475.53     26.52 o
  -2  10   9       56.02       45.07     23.41 o
  -1  10   9      541.66      540.23     24.14 o
   0  10   9      688.23      659.40     39.13 o
   1  10   9      536.08      562.46     35.89 o
   2  10   9       60.37       91.30     32.72 o
   3  10   9      447.35      421.78     34.82 o
   4  10   9     1361.75     1378.57     44.14 o
   5  10   9     2519.36     2470.20     53.57 o
   6  10   9     1861.34     1803.22     50.80 o
   7  10   9      361.62      354.12     57.04 o
   8  10   9       98.18      127.52     52.00 o
   9  10   9      677.10      634.01     58.09 o
  10  10   9      207.06      146.05     53.30 o
 -10  11   9       18.97        8.51     56.85 o
  -9  11   9       21.45       39.64     49.37 o
  -8  11   9       20.69       22.39     40.39 o
  -7  11   9      259.35      244.94     35.54 o
  -6  11   9       59.49       72.91     35.23 o
  -5  11   9      324.38      322.44     35.33 o
  -4  11   9      209.20      233.24     30.81 o
  -3  11   9      145.34      154.31     26.39 o
  -2  11   9       11.52       31.26     24.82 o
  -1  11   9      235.43      228.28     23.09 o
   0  11   9      436.89      397.36     34.14 o
   1  11   9      238.73      216.47     31.69 o
   2  11   9       10.91       14.92     34.50 o
   3  11   9      140.83      134.46     32.91 o
   4  11   9      212.94      221.99     46.40 o
   5  11   9      327.08      308.32     39.01 o
   6  11   9       60.13       42.95     37.83 o
   7  11   9      269.99      248.93     51.45 o
   8  11   9       20.29       32.77     49.38 o
   9  11   9       23.40       58.24     51.30 o
  10  11   9       17.14        5.50     53.92 o
 -10  12   9      640.40      666.17     63.96 o
  -9  12   9      111.90       97.99     51.11 o
  -8  12   9      155.19      158.73     41.83 o
  -7  12   9     1065.17     1050.08     44.19 o
  -6  12   9      646.74      642.19     39.32 o
  -5  12   9     1024.48     1041.95     39.55 o
  -4  12   9     6264.70     6236.59     56.19 o
  -3  12   9     1452.14     1414.13     32.93 o
  -2  12   9     1908.19     1755.28     33.06 o
  -1  12   9     3041.27     3028.01     39.10 o
   0  12   9     3153.11     3136.00     43.48 o
   1  12   9     3038.39     2959.59     45.48 o
   2  12   9     1947.83     1819.09     46.11 o
   3  12   9     1445.67     1373.90     47.68 o
   4  12   9     6256.70     6129.14    100.99 o
   5  12   9     1025.83     1048.54     49.10 o
   6  12   9      637.39      627.43     49.06 o
   7  12   9     1057.28     1028.03     59.09 o
   8  12   9      153.96      174.84     51.52 o
   9  12   9      117.92       95.18     51.66 o
  10  12   9      654.44      689.54     62.41 o
  -9  13   9      853.20      895.56     64.42 o
  -8  13   9      179.16      159.97     47.80 o
  -7  13   9      490.23      524.07     42.19 o
  -6  13   9       11.65        7.60     36.56 o
  -5  13   9     2191.11     2098.83     48.37 o
  -4  13   9      769.44      744.60     33.70 o
  -3  13   9      438.07      461.44     30.75 o
  -2  13   9      147.39      169.63     27.66 o
  -1  13   9      263.62      292.91     27.82 o
   0  13   9     2772.09     2658.91     39.19 o
   1  13   9      252.35      259.81     33.31 o
   2  13   9      149.26      145.24     37.35 o
   3  13   9      426.04      469.61     49.45 o
   4  13   9      782.47      761.77     54.84 o
   5  13   9     2189.17     2012.01     59.79 o
   6  13   9       13.81       22.50     48.27 o
   7  13   9      513.85      579.65     61.68 o
   8  13   9      165.86      156.15     61.44 o
   9  13   9      831.28      845.68     67.94 o
  -9  14   9       55.41       18.71     61.49 o
  -8  14   9      339.63      314.98     50.64 o
  -7  14   9        1.93        1.61     43.36 o
  -6  14   9      763.86      737.74     48.73 o
  -5  14   9      762.27      805.94     50.31 o
  -4  14   9      886.79      903.23     38.56 o
  -3  14   9      123.20      143.58     32.17 o
  -2  14   9      737.87      743.44     34.81 o
  -1  14   9       41.18       81.62     30.63 o
   0  14   9        8.69       29.64     35.59 o
   1  14   9       40.09       33.52     34.51 o
   2  14   9      728.90      715.71     61.06 o
   3  14   9      125.00      122.36     65.65 o
   4  14   9      876.89      893.53     71.98 o
   5  14   9      774.62      771.99     61.33 o
   6  14   9      772.10      725.65     63.87 o
   7  14   9        1.84       52.26     70.60 o
   8  14   9      338.07      276.85     77.65 o
   9  14   9       54.36       72.87     71.03 o
  -8  15   9      177.38      158.79     64.28 o
  -7  15   9      910.10     1005.25     61.48 o
  -6  15   9     1653.83     1669.97     63.02 o
  -5  15   9      219.83      215.38     47.52 o
  -4  15   9     2058.05     2081.98     46.13 o
  -3  15   9      180.98      200.55     39.99 o
  -2  15   9     2990.89     2996.46     52.99 o
  -1  15   9     5539.78     5420.40     62.91 o
   0  15   9     4955.42     4806.97     59.88 o
   1  15   9     5524.68     5316.41     72.97 o
   2  15   9     3123.18     2951.82     66.56 o
   3  15   9      175.68      148.02     67.55 o
   4  15   9     2115.36     2140.28     85.05 o
   5  15   9      235.02      244.66     58.64 o
   6  15   9     1661.24     1694.56     74.20 o
   7  15   9      909.16      924.98     83.64 o
   8  15   9      191.63      233.48     77.92 o
  -8  16   9     1096.03     1152.39     84.58 o
  -7  16   9      586.75      588.56     65.70 o
  -6  16   9      444.07      487.59     57.71 o
  -5  16   9     1887.59     1941.65     70.72 o
  -4  16   9      127.25      150.85     41.35 o
  -3  16   9      465.88      452.41     42.97 o
  -2  16   9      436.55      417.02     40.77 o
  -1  16   9      185.15      199.92     39.08 o
   0  16   9      380.51      378.48     48.45 o
   1  16   9      176.20      216.79     46.97 o
   2  16   9      437.04      407.51     63.88 o
   3  16   9      454.66      436.72     72.56 o
   4  16   9      125.79      151.67     67.69 o
   5  16   9     1879.33     1938.22     78.58 o
   6  16   9      434.80      466.51     77.42 o
   7  16   9      587.49      618.47     84.00 o
   8  16   9     1105.28     1300.10     94.29 o
  -7  17   9      206.12      245.24     64.58 o
  -6  17   9       16.01       72.08     60.05 o
  -5  17   9        9.23       28.62     64.82 o
  -4  17   9      153.30      122.23     53.69 o
  -3  17   9       91.98       69.39     43.90 o
  -2  17   9      408.38      364.22     42.39 o
  -1  17   9        0.55       34.78     46.91 o
   0  17   9       44.97       91.64     48.17 o
   1  17   9        0.14        5.48     47.30 o
   2  17   9      409.50      385.84     66.37 o
   3  17   9       99.44       60.79     73.69 o
   4  17   9      152.24      140.70     74.94 o
   5  17   9        8.47       35.56     63.71 o
   6  17   9       16.26       13.65     79.85 o
   7  17   9      207.34      199.59     79.94 o
  -7  18   9      459.07      411.74     70.88 o
  -6  18   9     1168.86     1198.58     73.16 o
  -5  18   9      680.79      675.79     72.62 o
  -4  18   9     1081.31     1072.57     74.51 o
  -3  18   9     1958.15     1960.03     59.43 o
  -2  18   9     1947.25     1982.37     64.60 o
  -1  18   9      322.38      332.45     47.56 o
   0  18   9     1636.02     1640.75     59.99 o
   1  18   9      326.67      277.44     51.41 o
   2  18   9     1984.58     2021.17     82.72 o
   3  18   9     1987.05     1984.99     94.26 o
   4  18   9     1062.30     1072.81     86.20 o
   5  18   9      649.53      735.86     74.34 o
   6  18   9     1172.55     1165.15     93.77 o
   7  18   9      463.92      408.47     85.76 o
  -6  19   9      427.20      501.17     70.21 o
  -5  19   9       77.17       85.72     70.51 o
  -4  19   9      159.51      213.08     70.98 o
  -3  19   9        9.87       42.78     54.04 o
  -2  19   9      134.14      141.57     55.20 o
  -1  19   9      266.23      267.14     50.15 o
   0  19   9      296.01      258.69     50.97 o
   1  19   9      267.46      309.18     60.51 o
   2  19   9      123.70      105.07     68.37 o
   3  19   9       10.43        0.00     78.82 o
   4  19   9      178.12      142.91     81.83 o
   5  19   9       86.21      101.28     72.13 o
   6  19   9      429.16      498.54     87.22 o
  -5  20   9      232.80      233.96     84.59 o
  -4  20   9      514.70      628.87     90.66 o
  -3  20   9       12.01       35.27     62.64 o
  -2  20   9      458.73      484.82     60.72 o
  -1  20   9        4.81        9.52     55.95 o
   0  20   9       82.26       80.54     51.69 o
   1  20   9        4.48       22.41     60.11 o
   2  20   9      470.54      454.05     71.12 o
   3  20   9       13.77       39.73     76.43 o
   4  20   9      517.22      499.68     80.79 o
   5  20   9      227.96      231.04     79.83 o
  -4  21   9     3324.91     3578.42    124.08 o
  -3  21   9      511.88      484.65     76.28 o
  -2  21   9      363.11      409.91     62.11 o
  -1  21   9     1898.41     1914.27     71.91 o
   0  21   9       91.27       97.40     61.92 o
   1  21   9     1900.84     1859.47     83.04 o
   2  21   9      374.05      356.13     72.29 o
   3  21   9      541.83      655.09     82.77 o
   4  21   9     3320.31     3381.53    109.49 o
  -3  22   9      114.61      119.22     89.92 o
  -2  22   9      222.09      215.58     69.58 o
  -1  22   9      108.81      108.53     62.15 o
   0  22   9       23.35       69.95     70.69 o
   1  22   9      108.16      162.91     73.03 o
   2  22   9      236.45      269.18     73.70 o
   3  22   9      112.35       86.80     82.55 o
   0   0  10    11015.82    11096.07    114.62 o
   1   0  10     1306.23     1338.59     26.56 o
   2   0  10    96580.31    94568.21    469.80 o
   3   0  10     6748.70     6843.00     38.89 o
   4   0  10     3650.30     3758.01     67.34 o
   5   0  10    18130.12    18175.39    109.41 o
   6   0  10     8824.73     8882.38    100.41 o
   7   0  10      760.83      753.79     39.77 o
   8   0  10      385.35      372.06     42.56 o
   9   0  10      178.90      237.35     45.60 o
  10   0  10       24.27       59.01     54.35 o
  11   0  10     1214.28     1419.28     74.26 o
 -11   1  10       31.39       88.70     58.96 o
 -10   1  10      967.13     1016.13     56.74 o
  -9   1  10       46.34       58.74     46.04 o
  -8   1  10      750.22      758.79     47.17 o
  -7   1  10     2223.73     2183.89     47.22 o
  -6   1  10     1662.72     1618.45     36.38 o
  -5   1  10     2178.60     2140.42     33.94 o
  -4   1  10      623.15      625.00     21.83 o
  -3   1  10      432.83      364.26     16.53 o
  -2   1  10      794.42      830.01     18.91 o
  -1   1  10      427.97      417.79     25.10 o
   0   1  10       18.70       16.96     26.34 o
   1   1  10      432.40      433.53     29.83 o
   2   1  10      814.43      866.48     27.71 o
   3   1  10      444.66      421.46     19.57 o
   4   1  10      608.71      640.94     34.61 o
   5   1  10     2213.18     2218.67     43.22 o
   6   1  10     1660.04     1662.34     43.38 o
   7   1  10     2214.68     2162.55     47.18 o
   8   1  10      724.17      731.46     44.26 o
   9   1  10       43.80       71.43     42.23 o
  10   1  10      973.75     1101.26     63.98 o
  11   1  10       27.86       78.53     60.98 o
 -11   2  10      432.30      445.03     63.13 o
 -10   2  10      101.23      136.58     50.16 o
  -9   2  10      788.82      762.95     50.95 o
  -8   2  10       23.43       41.46     43.33 o
  -7   2  10      226.75      225.46     42.22 o
  -6   2  10      840.13      844.56     35.22 o
  -5   2  10      536.81      523.67     27.22 o
  -4   2  10     4301.24     4328.41     44.86 o
  -3   2  10     1210.48     1261.45     26.28 o
  -2   2  10     3484.49     3548.65     28.34 o
  -1   2  10      811.09      840.49     22.61 o
   0   2  10     1245.17     1303.59     21.72 o
   1   2  10      811.89      863.78     23.49 o
   2   2  10     3481.99     3537.63     50.91 o
   3   2  10     1214.89     1256.44     37.58 o
   4   2  10     4302.63     4305.54     51.63 o
   5   2  10      522.24      501.83     34.93 o
   6   2  10      849.81      910.10     40.06 o
   7   2  10      246.71      277.11     37.13 o
   8   2  10       28.78       49.69     37.38 o
   9   2  10      780.00      778.93     48.17 o
  10   2  10      108.16      136.09     53.68 o
  11   2  10      406.73      389.34     64.61 o
 -11   3  10      123.89      171.12     61.83 o
 -10   3  10      477.60      606.48     54.55 o
  -9   3  10       48.62       95.05     45.51 o
  -8   3  10      672.37      685.93     47.20 o
  -7   3  10     1098.92     1045.87     37.32 o
  -6   3  10      916.36      902.07     27.11 o
  -5   3  10     3996.82     4011.81     35.93 o
  -4   3  10      331.91      313.87     22.93 o
  -3   3  10     6404.95     6935.84     44.33 o
  -2   3  10    20589.97    22141.14    119.14 o
  -1   3  10     2087.40     2260.60     43.29 o
   0   3  10    13269.30    13458.80     71.90 o
   1   3  10     2120.62     2320.10     31.83 o
   2   3  10    20570.85    21705.94    133.77 o
   3   3  10     6390.76     6863.16     87.28 o
   4   3  10      331.24      280.39     34.20 o
   5   3  10     3984.97     3989.59     52.15 o
   6   3  10      899.87      909.30     40.12 o
   7   3  10     1089.31     1005.15     42.20 o
   8   3  10      661.39      704.03     42.51 o
   9   3  10       52.26       73.63     43.28 o
  10   3  10      471.52      545.01     57.11 o
  11   3  10      121.91      159.86     65.87 o
 -11   4  10      281.60      294.62     57.07 o
 -10   4  10     1076.01     1185.44     58.74 o
  -9   4  10     1186.86     1209.79     54.08 o
  -8   4  10       14.81       55.15     39.14 o
  -7   4  10      784.49      838.59     37.43 o
  -6   4  10      272.66      254.18     26.82 o
  -5   4  10     1374.80     1364.57     27.65 o
  -4   4  10     1011.65      967.24     27.55 o
  -3   4  10     1393.06     1352.51     22.28 o
  -2   4  10     1427.32     1452.59     27.27 o
  -1   4  10     1081.09     1126.83     34.45 o
   0   4  10      558.18      556.12     30.97 o
   1   4  10     1079.09     1023.63     25.97 o
   2   4  10     1415.49     1308.12     29.59 o
   3   4  10     1407.23     1341.44     33.95 o
   4   4  10     1003.55      963.27     31.53 o
   5   4  10     1377.35     1412.58     34.22 o
   6   4  10      270.92      233.31     35.72 o
   7   4  10      741.69      821.97     40.60 o
   8   4  10       14.86       47.72     37.79 o
   9   4  10     1169.03     1198.05     56.72 o
  10   4  10     1077.50     1116.95     61.72 o
  11   4  10      297.05      317.82     67.92 o
 -11   5  10      366.71      406.87     58.86 o
 -10   5  10       63.19       85.54     52.10 o
  -9   5  10     1084.32     1159.49     50.25 o
  -8   5  10      410.59      441.48     42.32 o
  -7   5  10     2551.96     2501.23     47.82 o
  -6   5  10      703.53      712.04     30.41 o
  -5   5  10     2746.23     2708.28     38.32 o
  -4   5  10     1835.64     1842.03     32.41 o
  -3   5  10     3029.96     3112.91     31.60 o
  -2   5  10      687.65      740.66     21.69 o
  -1   5  10      163.16      165.59     30.26 o
   0   5  10      389.59      411.42     30.87 o
   1   5  10      170.26      161.68     29.08 o
   2   5  10      697.22      729.57     17.63 o
   3   5  10     3029.03     3047.27     44.40 o
   4   5  10     1824.87     1763.57     34.73 o
   5   5  10     2730.22     2690.16     37.28 o
   6   5  10      700.99      665.32     42.40 o
   7   5  10     2558.37     2495.08     54.78 o
   8   5  10      414.92      399.71     40.58 o
   9   5  10     1089.21     1120.33     50.82 o
  10   5  10       62.62       92.98     60.35 o
  11   5  10      371.84      382.63     68.93 o
 -11   6  10      253.05      306.82     62.40 o
 -10   6  10      549.08      559.87     52.60 o
  -9   6  10      478.86      499.76     46.17 o
  -8   6  10      295.56      326.68     41.83 o
  -7   6  10      862.73      887.99     38.26 o
  -6   6  10     7508.92     7357.08     55.51 o
  -5   6  10     1990.27     1911.49     35.78 o
  -4   6  10     5479.59     5650.57     41.44 o
  -3   6  10    14057.75    14335.30     72.89 o
  -2   6  10      906.89     1026.10     27.77 o
  -1   6  10     1932.68     2122.99     36.56 o
   0   6  10     6532.95     7066.71     80.05 o
   1   6  10     2063.47     2267.87     41.53 o
   2   6  10     1010.20     1069.49     22.55 o
   3   6  10    13984.22    13870.93     80.56 o
   4   6  10     5363.85     5418.04     47.28 o
   5   6  10     2024.86     1962.39     50.14 o
   6   6  10     7605.41     7444.37     72.66 o
   7   6  10      880.57      916.67     44.36 o
   8   6  10      279.48      264.15     47.24 o
   9   6  10      458.03      468.27     55.56 o
  10   6  10      558.31      551.81     72.54 o
  11   6  10      261.19      287.77     73.11 o
 -11   7  10      170.23      193.69     55.90 o
 -10   7  10     1050.57     1117.78     58.66 o
  -9   7  10      496.20      565.29     47.56 o
  -8   7  10     2344.02     2361.59     56.59 o
  -7   7  10       12.81       19.04     30.17 o
  -6   7  10     5269.32     5211.21     50.48 o
  -5   7  10      151.62      113.36     28.57 o
  -4   7  10     2199.09     2220.62     32.59 o
  -3   7  10      876.34      905.55     28.44 o
  -2   7  10      147.68      162.81     24.87 o
  -1   7  10      143.41      144.78     16.65 o
   0   7  10       30.37       60.13     34.24 o
   1   7  10      141.01      133.37     31.58 o
   2   7  10      143.12      138.55     19.68 o
   3   7  10      891.72      854.11     24.74 o
   4   7  10     2232.30     2175.35     36.82 o
   5   7  10      151.21      141.36     35.00 o
   6   7  10     5282.14     5134.16     63.99 o
   7   7  10       12.23        1.45     38.96 o
   8   7  10     2296.04     2290.85     97.41 o
   9   7  10      498.86      518.46     57.39 o
  10   7  10     1066.30     1085.70     74.21 o
  11   7  10      170.53      194.83     73.86 o
 -11   8  10      265.46      296.73     62.02 o
 -10   8  10      353.84      351.81     54.17 o
  -9   8  10       47.31       92.78     46.85 o
  -8   8  10      636.48      692.47     46.31 o
  -7   8  10      839.35      792.37     35.75 o
  -6   8  10       88.20       94.70     29.22 o
  -5   8  10     1114.98     1144.19     35.18 o
  -4   8  10      629.99      623.56     27.27 o
  -3   8  10      985.53      981.09     32.42 o
  -2   8  10      437.01      430.52     27.34 o
  -1   8  10      233.78      220.94     21.09 o
   0   8  10       24.43       17.97     35.12 o
   1   8  10      236.37      174.41     26.48 o
   2   8  10      437.40      413.70     31.97 o
   3   8  10      977.71      904.55     33.54 o
   4   8  10      622.82      596.35     29.42 o
   5   8  10     1113.55     1061.03     41.92 o
   6   8  10       87.97      105.15     39.46 o
   7   8  10      836.97      819.68     50.79 o
   8   8  10      658.55      686.89     61.35 o
   9   8  10       52.60       92.87     55.60 o
  10   8  10      338.20      325.16     62.15 o
  11   8  10      272.80      315.27     73.45 o
 -10   9  10      621.82      711.35     56.49 o
  -9   9  10      256.48      247.36     47.90 o
  -8   9  10      219.68      243.87     44.03 o
  -7   9  10     5684.97     5749.17     56.03 o
  -6   9  10      612.87      621.18     32.70 o
  -5   9  10     1720.09     1726.18     38.47 o
  -4   9  10     2450.23     2525.37     37.99 o
  -3   9  10    20390.15    20645.79    169.92 o
  -2   9  10     2211.16     2249.27     34.56 o
  -1   9  10     2332.22     2249.60     39.22 o
   0   9  10       94.46       73.96     13.59 o
   1   9  10     2309.98     2072.12     64.89 o
   2   9  10     2216.08     2231.65     41.03 o
   3   9  10    20457.71    19990.41     89.47 o
   4   9  10     2454.10     2286.18     60.51 o
   5   9  10     1729.57     1606.85     42.52 o
   6   9  10      608.91      557.95     46.04 o
   7   9  10     5652.46     5575.40     92.36 o
   8   9  10      222.25      284.49     59.35 o
   9   9  10      258.11      258.67     56.06 o
  10   9  10      633.72      686.34     65.59 o
 -10  10  10      970.47      965.35     59.59 o
  -9  10  10       31.58       48.23     48.95 o
  -8  10  10      772.10      859.34     46.55 o
  -7  10  10      501.65      506.56     34.63 o
  -6  10  10      374.95      378.63     37.19 o
  -5  10  10     2331.79     2225.87     44.14 o
  -4  10  10      885.47      891.68     33.56 o
  -3  10  10     6213.87     6191.36     51.48 o
  -2  10  10     1013.19      988.71     31.05 o
  -1  10  10      289.94      309.59     23.77 o
   0  10  10      911.88      833.28     27.43 o
   1  10  10      288.95      311.28     35.38 o
   2  10  10     1024.81     1041.34     38.50 o
   3  10  10     6224.95     6010.73     53.90 o
   4  10  10      845.60      808.72     42.92 o
   5  10  10     2317.46     2166.67     52.82 o
   6  10  10      356.34      380.93     43.05 o
   7  10  10      499.48      474.80     57.79 o
   8  10  10      770.34      806.43     59.25 o
   9  10  10       33.32        0.00     53.38 o
  10  10  10      977.28      975.89     61.24 o
 -10  11  10      148.84      113.69     64.00 o
  -9  11  10      124.22      135.83     53.54 o
  -8  11  10      208.49      223.25     41.43 o
  -7  11  10       32.06       49.98     34.56 o
  -6  11  10      381.57      398.83     37.45 o
  -5  11  10     1200.03     1171.76     39.92 o
  -4  11  10      289.20      280.82     31.06 o
  -3  11  10     1703.71     1682.28     32.99 o
  -2  11  10      106.03      104.91     27.01 o
  -1  11  10       41.75       50.76     23.18 o
   0  11  10      715.03      710.70     41.53 o
   1  11  10       39.70       64.44     35.69 o
   2  11  10      105.55      102.04     36.82 o
   3  11  10     1694.94     1570.06     41.22 o
   4  11  10      289.31      259.16     46.20 o
   5  11  10     1180.49     1165.87     48.33 o
   6  11  10      379.55      363.63     44.08 o
   7  11  10       38.01       31.95     55.82 o
   8  11  10      209.34      239.15     53.65 o
   9  11  10      125.61      123.28     52.03 o
  10  11  10      150.27      117.89     55.71 o
  -9  12  10      319.71      249.08     55.60 o
  -8  12  10     1409.54     1384.88     50.24 o
  -7  12  10      169.67      168.14     36.46 o
  -6  12  10       54.11       58.05     35.61 o
  -5  12  10     5558.31     5368.20     59.06 o
  -4  12  10     2044.21     2047.00     40.66 o
  -3  12  10     7836.60     7712.27     53.07 o
  -2  12  10     4820.23     4674.66     47.79 o
  -1  12  10     8172.75     8156.66     66.10 o
   0  12  10       32.71       48.43     34.31 o
   1  12  10     8178.02     7998.74     81.10 o
   2  12  10     4789.43     4592.02     80.50 o
   3  12  10     7952.83     7657.14     81.95 o
   4  12  10     2047.93     1881.96     58.32 o
   5  12  10     5466.96     5117.89     72.75 o
   6  12  10       56.74       47.03     44.98 o
   7  12  10      191.62      214.11     52.93 o
   8  12  10     1401.86     1408.08     62.64 o
   9  12  10      299.80      260.07     53.54 o
  -9  13  10      788.52      742.84     62.66 o
  -8  13  10      651.67      693.64     52.14 o
  -7  13  10       45.51       67.54     40.05 o
  -6  13  10      814.40      798.50     41.60 o
  -5  13  10        5.39       30.46     34.75 o
  -4  13  10      670.97      634.17     34.40 o
  -3  13  10       64.65       69.54     31.29 o
  -2  13  10      660.36      660.49     31.01 o
  -1  13  10      577.81      549.73     29.11 o
   0  13  10      133.74      157.99     32.00 o
   1  13  10      575.95      579.57     39.13 o
   2  13  10      653.39      650.80     39.95 o
   3  13  10       70.59      101.75     47.73 o
   4  13  10      645.23      613.81     53.97 o
   5  13  10        8.58       37.71     47.33 o
   6  13  10      813.48      762.46     53.94 o
   7  13  10       37.61       60.51     56.62 o
   8  13  10      645.40      701.72     63.56 o
   9  13  10      774.52      757.16     67.73 o
  -9  14  10      157.62      121.84     82.22 o
  -8  14  10      352.46      337.84     58.80 o
  -7  14  10       61.30      115.30     54.13 o
  -6  14  10      285.00      279.34     51.84 o
  -5  14  10      258.92      252.63     55.85 o
  -4  14  10       30.06       14.15     40.92 o
  -3  14  10       17.49       28.15     40.73 o
  -2  14  10      174.95      151.84     36.24 o
  -1  14  10        9.20       27.87     35.41 o
   0  14  10     3081.61     2999.54     55.56 o
   1  14  10        8.58       12.21     36.59 o
   2  14  10      181.96       93.17     68.27 o
   3  14  10       18.93        6.09     63.78 o
   4  14  10       30.42       41.49     61.75 o
   5  14  10      263.49      251.87     58.26 o
   6  14  10      282.04      289.76     60.67 o
   7  14  10       61.57      113.33     71.87 o
   8  14  10      369.38      384.90     78.20 o
   9  14  10      161.91      118.24     70.92 o
  -8  15  10      385.70      319.40     61.37 o
  -7  15  10     1159.18     1120.54     63.73 o
  -6  15  10     1333.07     1378.84     63.28 o
  -5  15  10      660.46      588.75     59.73 o
  -4  15  10      284.17      319.30     41.87 o
  -3  15  10      900.80      918.16     47.87 o
  -2  15  10      541.64      597.33     41.27 o
  -1  15  10     1228.05     1300.90     44.79 o
   0  15  10      384.83      461.98     39.79 o
   1  15  10     1222.43     1252.87     52.35 o
   2  15  10      544.82      555.88     73.95 o
   3  15  10      897.04      877.83     75.70 o
   4  15  10      287.17      264.95     68.58 o
   5  15  10      632.33      552.73     64.28 o
   6  15  10     1313.46     1314.97     71.63 o
   7  15  10     1183.31     1121.44     84.45 o
   8  15  10      385.33      375.46     83.74 o
  -8  16  10      633.14      646.16     81.26 o
  -7  16  10       99.02      157.10     58.72 o
  -6  16  10      302.82      324.82     58.67 o
  -5  16  10      221.21      230.27     59.00 o
  -4  16  10      620.37      632.44     50.16 o
  -3  16  10      312.75      341.30     42.72 o
  -2  16  10      504.60      518.93     46.64 o
  -1  16  10     1331.29     1316.86     46.80 o
   0  16  10      694.47      688.94     46.81 o
   1  16  10     1332.16     1298.32     59.81 o
   2  16  10      513.95      488.62     64.18 o
   3  16  10      294.56      346.63     72.16 o
   4  16  10      629.64      607.38     77.12 o
   5  16  10      216.12      252.25     65.83 o
   6  16  10      283.91      345.73     79.24 o
   7  16  10       98.02      138.42     81.35 o
   8  16  10      647.36      725.11     87.99 o
  -7  17  10      161.36      154.42     65.41 o
  -6  17  10      133.46      199.50     58.11 o
  -5  17  10      374.13      369.06     62.62 o
  -4  17  10        5.58       59.21     51.65 o
  -3  17  10      161.73      184.57     43.25 o
  -2  17  10       86.88      105.39     45.13 o
  -1  17  10       75.28       82.70     47.84 o
   0  17  10        2.54       16.00     47.31 o
   1  17  10       76.97      118.46     52.02 o
   2  17  10       89.92      110.15     64.33 o
   3  17  10      158.68      183.13     73.22 o
   4  17  10        4.38        0.20     72.29 o
   5  17  10      375.06      404.62     68.90 o
   6  17  10      130.17      160.68     78.93 o
   7  17  10      153.01      137.58     84.94 o
  -7  18  10      283.96      244.54     68.54 o
  -6  18  10      959.95      974.56     72.95 o
  -5  18  10     1566.99     1508.21     82.65 o
  -4  18  10      144.09      186.92     66.69 o
  -3  18  10      353.29      425.10     50.31 o
  -2  18  10      608.61      614.63     56.09 o
  -1  18  10      826.16      841.08     54.84 o
   0  18  10     1104.84     1015.10     56.47 o
   1  18  10      769.27      825.18     61.83 o
   2  18  10      620.01      642.66     71.76 o
   3  18  10      324.80      442.41     80.80 o
   4  18  10      124.29      112.76     79.96 o
   5  18  10     1594.28     1650.84     85.39 o
   6  18  10     1004.58      983.84     89.99 o
   7  18  10      271.28      256.98     91.52 o
  -6  19  10      199.67      156.19     67.01 o
  -5  19  10     1022.87     1052.64     81.82 o
  -4  19  10       84.57       88.53     69.42 o
  -3  19  10       16.55       57.05     55.55 o
  -2  19  10      270.42      295.07     56.03 o
  -1  19  10      324.79      320.46     56.69 o
   0  19  10      149.43      166.09     53.43 o
   1  19  10      318.04      273.64     68.34 o
   2  19  10      276.52      251.79     72.57 o
   3  19  10       19.57       60.80     81.59 o
   4  19  10       82.10      134.74     85.78 o
   5  19  10     1030.99     1081.31     79.36 o
   6  19  10      196.91      248.71     88.82 o
  -5  20  10      287.46      306.07     86.24 o
  -4  20  10       71.99      118.08     87.37 o
  -3  20  10      248.75      251.50     63.55 o
  -2  20  10      127.22      134.01     58.91 o
  -1  20  10      396.93      373.82     59.48 o
   0  20  10      545.10      593.35     61.75 o
   1  20  10      396.06      366.45     68.24 o
   2  20  10      131.98      138.24     73.42 o
   3  20  10      242.92      290.38     88.10 o
   4  20  10       72.58      113.92     81.80 o
   5  20  10      284.06      349.23     88.76 o
  -4  21  10      519.96      728.14     97.28 o
  -3  21  10      694.91      740.52     94.12 o
  -2  21  10      478.48      465.52     63.18 o
  -1  21  10       14.09        0.00     60.31 o
   0  21  10       42.59       15.28     70.25 o
   1  21  10       14.24       24.88     70.57 o
   2  21  10      480.98      460.92     82.90 o
   3  21  10      696.72      744.34     85.30 o
   4  21  10      531.44      650.89     87.14 o
  -2  22  10       45.50        8.09     68.31 o
  -1  22  10     1030.05     1178.90     71.03 o
   0  22  10      855.45     1033.09     80.07 o
   1  22  10     1030.33     1119.74     82.63 o
   2  22  10       46.43       77.23     82.63 o
   1   0  11    17912.11    18426.93     81.88 o
   2   0  11     3644.19     3989.16     34.46 o
   3   0  11     3888.56     3934.00     35.30 o
   4   0  11     2816.54     3050.85     33.78 o
   5   0  11      657.10      666.80     35.73 o
   6   0  11      371.35      333.11     37.09 o
   7   0  11      348.97      369.94     37.46 o
   8   0  11     1470.09     1361.25     50.99 o
   9   0  11      294.85      294.31     49.34 o
  10   0  11       10.40       50.74     51.47 o
  11   0  11       68.00       67.57     63.26 o
 -11   1  11       30.52       35.41     63.44 o
 -10   1  11      322.55      329.66     54.94 o
  -9   1  11      806.54      817.62     53.53 o
  -8   1  11      636.26      668.10     49.96 o
  -7   1  11      117.80      139.22     44.13 o
  -6   1  11     2187.97     2260.98     46.31 o
  -5   1  11       94.58       88.02     20.65 o
  -4   1  11     2340.67     2484.83     36.11 o
  -3   1  11      175.72      201.26     13.56 o
  -2   1  11     2382.72     2365.95     24.07 o
  -1   1  11     1312.53     1316.33     31.52 o
   0   1  11       22.62       49.94     30.77 o
   1   1  11     1306.75     1293.75     31.49 o
   2   1  11     2366.58     2319.52     35.49 o
   3   1  11      173.13      226.80     23.90 o
   4   1  11     2326.56     2343.91     43.11 o
   5   1  11       96.97      111.94     33.56 o
   6   1  11     2213.77     2310.76     47.29 o
   7   1  11      115.65      109.80     37.08 o
   8   1  11      660.26      678.11     47.58 o
   9   1  11      787.26      800.76     49.14 o
  10   1  11      318.22      301.75     58.95 o
  11   1  11       31.52       34.65     63.91 o
 -11   2  11      125.84      138.83     63.41 o
 -10   2  11     1084.09     1212.96     62.39 o
  -9   2  11      134.44      105.35     47.61 o
  -8   2  11      147.12      130.92     45.42 o
  -7   2  11     2672.97     2617.72     61.58 o
  -6   2  11     2593.99     2579.78     44.03 o
  -5   2  11      940.49      887.31     31.89 o
  -4   2  11     1112.53     1141.64     34.42 o
  -3   2  11     1335.66     1317.70     31.73 o
  -2   2  11      151.63      139.69     19.46 o
  -1   2  11     2180.99     2186.19     29.21 o
   0   2  11       73.26       76.94     28.47 o
   1   2  11     2179.94     2156.19     34.93 o
   2   2  11      143.27      155.66     21.97 o
   3   2  11     1321.85     1298.88     39.86 o
   4   2  11     1131.39     1109.47     41.97 o
   5   2  11      932.86      916.72     38.53 o
   6   2  11     2541.00     2504.77     49.05 o
   7   2  11     2689.72     2646.95     50.95 o
   8   2  11      130.06      156.48     38.63 o
   9   2  11      139.18      132.72     44.84 o
  10   2  11     1115.71     1178.01     62.06 o
  11   2  11      121.37      178.67     65.25 o
 -11   3  11      360.39      397.93     65.58 o
 -10   3  11       43.68       78.71     53.92 o
  -9   3  11      395.50      368.59     50.55 o
  -8   3  11      305.95      301.44     47.17 o
  -7   3  11      454.73      523.03     44.92 o
  -6   3  11     1192.18     1107.66     28.50 o
  -5   3  11    16621.64    16871.36     86.61 o
  -4   3  11     4518.49     4717.04     44.00 o
  -3   3  11     1293.44     1301.70     22.68 o
  -2   3  11     7427.58     7271.65     37.92 o
  -1   3  11    17290.51    17162.97    124.68 o
   0   3  11    22856.29    23511.04    158.32 o
   1   3  11    17163.74    16754.23    139.98 o
   2   3  11     7424.68     7179.93     64.69 o
   3   3  11     1407.88     1439.18     36.70 o
   4   3  11     4465.92     4630.48     60.70 o
   5   3  11    16334.44    16460.73    103.94 o
   6   3  11     1195.75     1159.27     42.94 o
   7   3  11      420.90      434.53     39.43 o
   8   3  11      317.48      341.15     39.99 o
   9   3  11      396.41      417.45     45.92 o
  10   3  11       46.44       53.59     52.79 o
  11   3  11      356.82      397.65     68.17 o
 -11   4  11      173.04      170.39     59.59 o
 -10   4  11      619.11      691.43     59.52 o
  -9   4  11      417.56      485.57     51.61 o
  -8   4  11     2331.87     2321.80     55.22 o
  -7   4  11     2588.31     2506.48     47.43 o
  -6   4  11      682.82      717.74     29.85 o
  -5   4  11    10047.01     9681.51     83.78 o
  -4   4  11      874.76      902.36     27.76 o
  -3   4  11     2992.13     3006.14     29.96 o
  -2   4  11     1855.91     1899.77     24.53 o
  -1   4  11      224.34      217.62     28.98 o
   0   4  11      600.70      591.56     32.08 o
   1   4  11      231.70      183.90     17.43 o
   2   4  11     1865.23     1805.71     38.62 o
   3   4  11     3003.32     3002.65     43.71 o
   4   4  11      887.09      906.21     33.27 o
   5   4  11     9995.40     9808.29    104.09 o
   6   4  11      694.65      734.20     43.08 o
   7   4  11     2625.47     2574.59     55.41 o
   8   4  11     2362.82     2305.18     53.90 o
   9   4  11      431.26      444.68     51.95 o
  10   4  11      624.75      684.21     66.40 o
  11   4  11      167.01      181.44     65.95 o
 -11   5  11      805.47      794.50     65.82 o
 -10   5  11      680.23      681.19     58.95 o
  -9   5  11      475.02      467.87     47.53 o
  -8   5  11     1020.57     1055.55     48.32 o
  -7   5  11     2167.50     2131.20     46.46 o
  -6   5  11       70.33       82.79     27.11 o
  -5   5  11      442.83      458.01     24.96 o
  -4   5  11      142.75      133.29     14.62 o
  -3   5  11      763.62      767.49     24.17 o
  -2   5  11      138.77      132.83     20.89 o
  -1   5  11      174.11      172.63     30.52 o
   0   5  11      485.38      504.32     33.31 o
   1   5  11      175.54      177.55     31.40 o
   2   5  11      145.14      121.12     17.93 o
   3   5  11      773.69      736.26     33.89 o
   4   5  11      143.05      151.88     31.26 o
   5   5  11      445.52      442.93     29.41 o
   6   5  11       75.51       69.72     37.88 o
   7   5  11     2110.22     2002.76     52.71 o
   8   5  11     1001.58     1017.96     48.77 o
   9   5  11      492.43      521.32     51.31 o
  10   5  11      677.00      677.34     71.77 o
  11   5  11      810.89      844.60     81.02 o
 -11   6  11      412.90      445.48     62.89 o
 -10   6  11      329.60      343.34     53.05 o
  -9   6  11     1288.16     1337.64     54.77 o
  -8   6  11       86.54       95.60     41.78 o
  -7   6  11     2909.29     2827.18     47.76 o
  -6   6  11      973.06      971.73     32.64 o
  -5   6  11      188.77      193.12     29.19 o
  -4   6  11     2257.12     2302.74     31.58 o
  -3   6  11    10698.15    11097.82     75.73 o
  -2   6  11     2419.43     2490.07     35.11 o
  -1   6  11      177.69      235.33     34.00 o
   0   6  11       99.35       97.62     31.84 o
   1   6  11      178.33      201.82     32.73 o
   2   6  11     2397.34     2322.39     34.01 o
   3   6  11    10650.05    10788.60     87.26 o
   4   6  11     2224.18     2218.53     38.96 o
   5   6  11      188.50      186.40     25.35 o
   6   6  11      988.66      975.87     44.76 o
   7   6  11     2931.51     2777.70     57.15 o
   8   6  11       88.91       74.67     41.71 o
   9   6  11     1289.42     1258.67     65.09 o
  10   6  11      317.92      308.92     68.84 o
  11   6  11      406.44      460.21     77.70 o
 -11   7  11      211.52      166.76     60.48 o
 -10   7  11      426.06      422.69     54.99 o
  -9   7  11       55.92       73.53     45.99 o
  -8   7  11     1083.11     1136.79     49.08 o
  -7   7  11       69.22       57.95     34.23 o
  -6   7  11      905.80      915.86     33.23 o
  -5   7  11     1920.47     1970.64     37.02 o
  -4   7  11     1531.69     1627.83     31.65 o
  -3   7  11     1288.34     1340.29     29.43 o
  -2   7  11     1348.58     1395.74     31.87 o
  -1   7  11      338.22      362.29     36.41 o
   0   7  11      240.14      269.26     37.77 o
   1   7  11      352.31      383.01     35.86 o
   2   7  11     1336.08     1252.96     32.50 o
   3   7  11     1261.68     1251.78     26.57 o
   4   7  11     1524.87     1529.94     37.42 o
   5   7  11     1911.43     1902.74     47.75 o
   6   7  11      919.72      929.48     44.49 o
   7   7  11       67.38       58.56     39.73 o
   8   7  11     1075.79     1067.75     65.23 o
   9   7  11       61.10       46.48     55.00 o
  10   7  11      427.85      400.21     73.99 o
  11   7  11      214.36      206.11     74.14 o
 -10   8  11      124.45      105.89     56.18 o
  -9   8  11      144.95      156.49     46.96 o
  -8   8  11      477.54      526.51     45.03 o
  -7   8  11      142.86      159.62     35.68 o
  -6   8  11     5102.05     5057.69     51.51 o
  -5   8  11      214.62      216.62     31.67 o
  -4   8  11     1937.88     1937.88     33.40 o
  -3   8  11      757.61      794.93     33.14 o
  -2   8  11      426.88      412.85     27.72 o
  -1   8  11      265.02      225.66     17.70 o
   0   8  11      612.55      635.46     41.98 o
   1   8  11      272.55      284.50     36.93 o
   2   8  11      420.44      351.58     23.02 o
   3   8  11      758.03      752.98     34.75 o
   4   8  11     1981.00     1888.82     39.45 o
   5   8  11      213.81      190.02     37.37 o
   6   8  11     5097.90     4856.26     68.27 o
   7   8  11      146.02      120.75     46.33 o
   8   8  11      461.22      493.02     60.89 o
   9   8  11      142.22      171.61     56.03 o
  10   8  11      116.55      118.77     69.55 o
 -10   9  11      565.03      663.20     62.10 o
  -9   9  11       74.04      102.78     47.26 o
  -8   9  11      243.97      271.66     43.61 o
  -7   9  11      358.36      391.30     37.05 o
  -6   9  11     5134.58     5074.74     53.13 o
  -5   9  11      972.46      962.05     34.69 o
  -4   9  11      583.70      674.31     30.46 o
  -3   9  11    11004.01    11062.76     75.67 o
  -2   9  11    12166.90    12196.72    128.45 o
  -1   9  11      172.21      131.41     19.65 o
   0   9  11     1373.92     1353.65     47.36 o
   1   9  11      166.26      160.79     40.18 o
   2   9  11    12260.50    11955.07     73.30 o
   3   9  11    11110.27    10678.44     76.60 o
   4   9  11      607.69      666.53     32.98 o
   5   9  11      934.04      826.73     39.79 o
   6   9  11     5160.49     4932.27     82.45 o
   7   9  11      361.10      377.75     49.15 o
   8   9  11      234.53      205.01     59.06 o
   9   9  11       74.27       85.38     56.65 o
  10   9  11      559.14      555.17     67.75 o
 -10  10  11      469.67      472.82     67.41 o
  -9  10  11      561.24      617.37     57.77 o
  -8  10  11       24.26       35.89     40.76 o
  -7  10  11     1111.85     1080.61     39.19 o
  -6  10  11      918.31      963.32     40.38 o
  -5  10  11     2051.82     1968.90     43.52 o
  -4  10  11      763.95      795.79     31.91 o
  -3  10  11     2703.41     2720.92     40.27 o
  -2  10  11     3323.45     3358.06     39.82 o
  -1  10  11      379.91      348.79     24.89 o
   0  10  11      235.84      180.97     17.13 o
   1  10  11      371.06      362.78     40.60 o
   2  10  11     3357.21     3352.15     53.90 o
   3  10  11     2723.33     2680.88     44.32 o
   4  10  11      749.75      721.47     44.64 o
   5  10  11     2058.91     2013.02     54.12 o
   6  10  11      907.36      869.16     48.23 o
   7  10  11     1152.97     1075.21     59.05 o
   8  10  11       28.50       27.06     52.91 o
   9  10  11      560.75      541.09     59.50 o
  10  10  11      459.47      403.05     62.60 o
 -10  11  11      233.83      204.14     65.19 o
  -9  11  11      144.49      196.18     59.75 o
  -8  11  11       11.70       40.82     44.85 o
  -7  11  11      373.55      390.40     37.22 o
  -6  11  11      384.40      340.46     37.19 o
  -5  11  11      411.63      375.77     35.92 o
  -4  11  11      411.46      391.06     31.68 o
  -3  11  11      220.38      214.21     29.07 o
  -2  11  11      905.70      908.70     30.99 o
  -1  11  11       62.77       59.08     22.36 o
   0  11  11       51.61       67.46     22.60 o
   1  11  11       68.49       80.78     39.57 o
   2  11  11      893.58      901.68     42.97 o
   3  11  11      225.62      218.32     34.45 o
   4  11  11      421.19      379.06     52.05 o
   5  11  11      415.53      395.42     44.93 o
   6  11  11      379.84      360.77     43.60 o
   7  11  11      370.29      410.83     60.23 o
   8  11  11       12.71        0.00     55.16 o
   9  11  11      143.39      140.60     52.53 o
  10  11  11      230.16      200.23     55.53 o
  -9  12  11     1443.43     1476.21     72.55 o
  -8  12  11       31.25       60.67     45.16 o
  -7  12  11     1104.74     1088.57     42.82 o
  -6  12  11     1301.32     1310.20     43.89 o
  -5  12  11       36.82       50.40     34.28 o
  -4  12  11      628.81      682.31     34.33 o
  -3  12  11    11339.89    11222.29     99.39 o
  -2  12  11     2156.17     2085.48     40.57 o
  -1  12  11     1099.80     1058.36     42.61 o
   0  12  11     2911.58     2981.29     58.26 o
   1  12  11     1088.98     1024.78     42.19 o
   2  12  11     2160.66     2118.12     49.61 o
   3  12  11    11346.44    10824.88     95.26 o
   4  12  11      625.62      636.96     51.54 o
   5  12  11       37.36       58.48     39.36 o
   6  12  11     1275.12     1235.48     55.43 o
   7  12  11     1095.24     1099.48     62.52 o
   8  12  11       35.96       59.33     52.53 o
   9  12  11     1419.41     1398.71     62.98 o
  -9  13  11      616.03      660.41     89.56 o
  -8  13  11      143.60      130.34     53.34 o
  -7  13  11     1764.16     1674.83     53.63 o
  -6  13  11      216.67      202.46     42.34 o
  -5  13  11      967.96     1007.65     45.93 o
  -4  13  11      374.38      353.43     39.18 o
  -3  13  11     3492.82     3414.90     55.70 o
  -2  13  11      162.99      166.52     36.70 o
  -1  13  11     1351.08     1387.78     42.16 o
   0  13  11     1204.75     1164.16     37.45 o
   1  13  11     1341.93     1335.99     44.93 o
   2  13  11      160.07      152.93     38.24 o
   3  13  11     3472.32     3351.45     73.58 o
   4  13  11      368.82      313.67     53.91 o
   5  13  11     1000.43      989.88     57.26 o
   6  13  11      211.56      187.18     47.71 o
   7  13  11     1789.23     1772.43     69.34 o
   8  13  11      141.25      153.56     54.91 o
   9  13  11      617.63      691.46     64.09 o
  -9  14  11       17.78       87.70     99.97 o
  -8  14  11      294.02      283.16     64.08 o
  -7  14  11       13.71        0.00     53.18 o
  -6  14  11        6.78       11.52     49.90 o
  -5  14  11      839.82      828.30     55.08 o
  -4  14  11      194.18      212.68     52.50 o
  -3  14  11       55.96       99.61     45.43 o
  -2  14  11      522.50      520.80     44.56 o
  -1  14  11        2.59       32.73     40.23 o
   0  14  11      426.13      404.67     42.04 o
   1  14  11        2.83       10.58     43.21 o
   2  14  11      518.03      506.09     54.49 o
   3  14  11       57.20       50.84     68.38 o
   4  14  11      194.94      206.82     67.43 o
   5  14  11      839.82      826.05     65.71 o
   6  14  11        5.15       42.35     58.32 o
   7  14  11       10.99       63.63     71.84 o
   8  14  11      291.26      287.19     82.01 o
   9  14  11       18.95       50.72     73.44 o
  -8  15  11      230.60      228.33     68.05 o
  -7  15  11       38.21       64.84     56.28 o
  -6  15  11      567.20      551.18     57.64 o
  -5  15  11      155.85      138.10     56.77 o
  -4  15  11     2562.26     2538.60     60.05 o
  -3  15  11      124.03      126.77     42.81 o
  -2  15  11     1979.49     1963.96     54.86 o
  -1  15  11     4149.26     4112.59     64.17 o
   0  15  11     2720.59     2575.52     55.97 o
   1  15  11     4144.40     4122.65     77.76 o
   2  15  11     2049.43     1842.90     83.25 o
   3  15  11      126.11      140.86     71.22 o
   4  15  11     2519.82     2419.35     90.78 o
   5  15  11      150.83      170.81     72.35 o
   6  15  11      525.33      475.11     65.03 o
   7  15  11       32.31       59.70     76.96 o
   8  15  11      215.92      211.95     77.85 o
  -8  16  11      488.10      459.46     72.77 o
  -7  16  11      374.07      365.64     61.46 o
  -6  16  11      964.07     1103.65     64.64 o
  -5  16  11      286.33      320.01     60.34 o
  -4  16  11     2913.36     2991.34     70.49 o
  -3  16  11      679.17      685.52     47.55 o
  -2  16  11      375.05      440.13     46.95 o
  -1  16  11      141.92      171.74     44.31 o
   0  16  11      242.38      239.92     47.26 o
   1  16  11      139.35      130.83     61.78 o
   2  16  11      376.94      346.42     71.13 o
   3  16  11      671.79      644.57     78.22 o
   4  16  11     2937.72     2862.72     99.33 o
   5  16  11      298.07      304.06     79.11 o
   6  16  11      937.14      964.68     86.65 o
   7  16  11      386.79      414.21     83.37 o
   8  16  11      509.82      508.50     87.24 o
  -7  17  11       96.21      155.47     62.89 o
  -6  17  11      704.68      683.18     62.95 o
  -5  17  11      199.17      210.31     63.27 o
  -4  17  11       60.56       86.46     53.11 o
  -3  17  11      313.28      310.01     45.03 o
  -2  17  11      250.40      254.23     45.91 o
  -1  17  11      313.87      408.25     51.86 o
   0  17  11      394.07      341.29     55.44 o
   1  17  11      312.22      343.20     67.82 o
   2  17  11      248.99      209.01     77.82 o
   3  17  11      316.34      294.47     74.35 o
   4  17  11       63.65       72.50     75.27 o
   5  17  11      200.91      192.69     77.40 o
   6  17  11      707.99      716.17     90.37 o
   7  17  11      101.13       30.35     80.78 o
  -6  18  11      104.44      171.29     66.69 o
  -5  18  11      431.27      410.02     75.03 o
  -4  18  11     1292.64     1375.47     72.34 o
  -3  18  11      709.23      713.79     50.43 o
  -2  18  11      622.06      714.09     61.96 o
  -1  18  11     1636.90     1699.25     67.98 o
   0  18  11      279.96      279.85     56.73 o
   1  18  11     1650.04     1621.23     80.23 o
   2  18  11      597.02      602.73     81.34 o
   3  18  11      711.26      698.30     84.65 o
   4  18  11     1304.45     1469.29     92.98 o
   5  18  11      422.04      427.88     76.87 o
   6  18  11      102.44      137.40     83.20 o
  -6  19  11      227.74      279.46     69.50 o
  -5  19  11        7.39       24.05     73.47 o
  -4  19  11      181.34      184.43     69.69 o
  -3  19  11      184.49      203.69     56.68 o
  -2  19  11      197.41      175.29     56.20 o
  -1  19  11       84.18      101.91     58.63 o
   0  19  11     1885.41     1881.25     73.48 o
   1  19  11       85.17       89.50     70.23 o
   2  19  11      205.36      279.60     86.42 o
   3  19  11      184.65      164.08     83.55 o
   4  19  11      167.63      218.21     85.40 o
   5  19  11       10.75       22.42     70.54 o
   6  19  11      234.08      234.88     85.62 o
  -5  20  11      232.43      162.45     88.85 o
  -4  20  11       27.10        0.00     88.13 o
  -3  20  11       81.92      115.85     73.27 o
  -2  20  11       34.22       28.25     58.58 o
  -1  20  11       17.87       53.93     57.85 o
   0  20  11       42.90       78.58     73.84 o
   1  20  11       18.64        0.00     72.29 o
   2  20  11       31.67       16.87     83.28 o
   3  20  11       82.10      156.22     85.87 o
   4  20  11       28.97      107.29     83.20 o
   5  20  11      240.26      300.66     77.55 o
  -3  21  11     1708.43     1787.50    104.06 o
  -2  21  11     2235.27     2278.60     76.92 o
  -1  21  11     1352.65     1368.84     70.71 o
   0  21  11      961.31      980.98     78.14 o
   1  21  11     1378.52     1375.60     82.35 o
   2  21  11     2270.00     2361.97    109.73 o
   3  21  11     1743.55     1772.43    104.36 o
  -1  22  11      134.71      111.83     71.38 o
   0  22  11      200.06      179.00     74.41 o
   1  22  11      136.45      156.86     74.40 o
   0   0  12      291.07      297.11     18.70 o
   1   0  12    42566.89    42424.90    211.59 o
   2   0  12    15193.96    15241.51     91.97 o
   3   0  12      436.53      517.33     24.25 o
   4   0  12       10.02       26.98     12.06 o
   5   0  12     3133.38     3253.91     49.12 o
   6   0  12     2288.05     2224.08     47.31 o
   7   0  12     1637.43     1716.30     46.77 o
   8   0  12     5404.44     5455.93     82.96 o
   9   0  12     4002.62     4392.67     76.60 o
  10   0  12       16.87       52.32     52.82 o
  11   0  12      199.70      186.37     65.36 o
 -11   1  12       99.09      104.49     63.44 o
 -10   1  12      416.35      412.69     56.25 o
  -9   1  12     2733.72     2848.12     68.63 o
  -8   1  12     1145.34     1188.41     53.32 o
  -7   1  12     1566.63     1458.82     55.82 o
  -6   1  12      187.57      185.06     38.09 o
  -5   1  12      969.69      963.80     30.92 o
  -4   1  12      332.30      339.23     28.63 o
  -3   1  12      852.60      816.14     19.11 o
  -2   1  12      297.38      291.18     17.30 o
  -1   1  12     1291.57     1246.24     34.82 o
   0   1  12     1668.84     1758.01     42.22 o
   1   1  12     1288.56     1201.87     29.39 o
   2   1  12      283.18      272.19     27.12 o
   3   1  12      847.08      845.78     29.77 o
   4   1  12      356.63      351.77     19.44 o
   5   1  12      961.71      920.33     39.12 o
   6   1  12      169.38      165.97     36.73 o
   7   1  12     1589.56     1495.91     45.95 o
   8   1  12     1125.55     1247.74     52.53 o
   9   1  12     2711.89     2863.40     64.12 o
  10   1  12      426.30      455.22     63.35 o
  11   1  12      102.69      161.51     64.08 o
 -11   2  12        6.87       27.42     63.80 o
 -10   2  12      562.41      662.71     58.60 o
  -9   2  12      266.48      268.52     51.76 o
  -8   2  12      253.73      231.65     47.59 o
  -7   2  12      489.30      504.47     47.21 o
  -6   2  12       94.73      100.98     32.49 o
  -5   2  12       17.40        0.38     30.95 o
  -4   2  12      871.25      872.26     34.08 o
  -3   2  12      377.51      394.06     27.86 o
  -2   2  12      279.81      303.84     21.78 o
  -1   2  12      779.73      766.95     24.32 o
   0   2  12      241.22      275.89     30.42 o
   1   2  12      769.79      771.64     44.21 o
   2   2  12      277.63      327.31     25.31 o
   3   2  12      378.95      379.32     20.75 o
   4   2  12      885.34      888.01     43.33 o
   5   2  12       20.02       18.12     36.44 o
   6   2  12       88.17       99.91     36.86 o
   7   2  12      481.57      551.54     41.51 o
   8   2  12      255.28      248.55     46.33 o
   9   2  12      260.30      257.25     46.25 o
  10   2  12      559.16      659.10     60.18 o
  11   2  12        9.87       16.46     61.10 o
 -11   3  12       18.05       46.89     64.16 o
 -10   3  12      468.44      524.62     57.85 o
  -9   3  12       37.40       51.59     49.45 o
  -8   3  12      688.67      570.61     50.05 o
  -7   3  12      698.76      667.80     49.14 o
  -6   3  12     1482.72     1392.92     35.93 o
  -5   3  12      409.53      432.10     31.00 o
  -4   3  12     4397.77     4556.63     52.03 o
  -3   3  12     7958.68     8083.48     60.02 o
  -2   3  12     1734.47     1657.83     27.82 o
  -1   3  12     2658.12     2672.00     34.95 o
   0   3  12      523.78      515.42     25.61 o
   1   3  12     2628.13     2681.70     54.92 o
   2   3  12     1640.05     1530.67     31.84 o
   3   3  12     7995.80     8192.84     75.62 o
   4   3  12     4434.47     4605.18     98.93 o
   5   3  12      401.86      425.83     40.72 o
   6   3  12     1449.79     1366.86     48.04 o
   7   3  12      702.33      723.98     41.99 o
   8   3  12      702.60      653.56     43.69 o
   9   3  12       35.70       33.58     44.60 o
  10   3  12      464.74      501.80     58.48 o
  11   3  12       21.53       69.59     73.70 o
 -11   4  12      570.32      618.76     64.16 o
 -10   4  12       71.01       77.33     54.23 o
  -9   4  12      593.65      616.31     53.79 o
  -8   4  12      324.66      342.93     48.57 o
  -7   4  12     1125.30     1083.62     40.47 o
  -6   4  12     1546.61     1519.86     38.71 o
  -5   4  12       31.83       40.89     29.90 o
  -4   4  12      248.65      240.67     27.57 o
  -3   4  12     2049.22     2023.69     27.64 o
  -2   4  12      482.57      491.60     18.01 o
  -1   4  12     1139.69     1077.29     35.71 o
   0   4  12       67.39       69.97     30.80 o
   1   4  12     1147.76     1005.50     32.37 o
   2   4  12      486.20      466.77     24.04 o
   3   4  12     2072.08     2043.01     46.06 o
   4   4  12      254.81      281.67     33.20 o
   5   4  12       28.15       39.08     30.81 o
   6   4  12     1525.95     1505.59     48.48 o
   7   4  12     1078.50     1010.66     47.07 o
   8   4  12      336.08      305.50     44.04 o
   9   4  12      615.90      608.34     58.23 o
  10   4  12       75.74       59.20     69.03 o
  11   4  12      593.49      682.33     80.94 o
 -11   5  12      474.51      473.54     62.19 o
 -10   5  12      197.21      233.82     57.71 o
  -9   5  12      926.24      975.66     57.01 o
  -8   5  12      399.89      376.56     43.32 o
  -7   5  12      319.09      271.73     33.75 o
  -6   5  12      489.44      486.50     30.06 o
  -5   5  12     2108.23     2098.60     36.56 o
  -4   5  12     1210.04     1218.92     30.72 o
  -3   5  12      270.98      246.20     21.52 o
  -2   5  12      627.60      633.44     23.62 o
  -1   5  12      100.45       96.58     32.25 o
   0   5  12        4.23        1.87     32.15 o
   1   5  12       99.05       82.45     33.45 o
   2   5  12      638.32      603.83     21.98 o
   3   5  12      256.79      213.46     33.67 o
   4   5  12     1225.13     1224.00     38.82 o
   5   5  12     2074.15     1937.60     39.99 o
   6   5  12      489.06      476.75     41.49 o
   7   5  12      332.52      287.08     42.68 o
   8   5  12      409.84      435.05     44.92 o
   9   5  12      958.39      979.52     64.95 o
  10   5  12      205.75      154.01     70.12 o
  11   5  12      480.82      487.33     76.54 o
 -11   6  12      353.23      339.43     63.24 o
 -10   6  12      591.47      608.38     61.07 o
  -9   6  12        4.61       15.35     45.87 o
  -8   6  12      326.00      339.45     43.54 o
  -7   6  12     1055.93     1084.16     39.55 o
  -6   6  12      373.60      358.13     29.66 o
  -5   6  12      518.33      549.55     30.38 o
  -4   6  12     4886.92     4744.14     41.80 o
  -3   6  12     4130.42     4119.36     38.25 o
  -2   6  12     4929.32     4733.46     66.04 o
  -1   6  12     2902.46     3058.29     52.38 o
   0   6  12      872.84      797.93     39.00 o
   1   6  12     3021.28     3182.56     73.05 o
   2   6  12     4850.24     4547.26     42.83 o
   3   6  12     4081.91     4011.17     58.90 o
   4   6  12     4943.41     4706.87     50.88 o
   5   6  12      481.45      484.45     29.78 o
   6   6  12      372.63      349.84     40.41 o
   7   6  12     1016.54     1021.31     47.84 o
   8   6  12      321.98      335.22     43.95 o
   9   6  12        6.97       29.52     57.08 o
  10   6  12      594.55      618.32     74.48 o
  11   6  12      362.08      353.86     78.19 o
 -10   7  12      310.12      283.77     59.28 o
  -9   7  12      450.55      458.60     49.51 o
  -8   7  12     2430.12     2374.14     57.52 o
  -7   7  12      105.12      107.09     34.39 o
  -6   7  12     1094.94     1095.47     34.79 o
  -5   7  12      197.31      175.64     29.04 o
  -4   7  12     1463.10     1449.02     30.80 o
  -3   7  12     1602.73     1589.49     30.52 o
  -2   7  12     1262.08     1273.10     31.13 o
  -1   7  12      110.40      111.95     37.64 o
   0   7  12       92.00      123.58     37.83 o
   1   7  12      111.05      116.05     35.60 o
   2   7  12     1239.73     1201.19     40.68 o
   3   7  12     1598.55     1509.49     51.10 o
   4   7  12     1487.25     1429.65     39.59 o
   5   7  12      203.84      179.59     40.58 o
   6   7  12     1084.12     1004.96     45.95 o
   7   7  12      109.72       94.22     41.13 o
   8   7  12     2424.08     2455.87     75.93 o
   9   7  12      436.01      454.57     64.14 o
  10   7  12      304.31      334.44     70.26 o
 -10   8  12      228.97      219.41     59.62 o
  -9   8  12       90.39       99.67     51.23 o
  -8   8  12      175.99      197.05     43.50 o
  -7   8  12       73.96       61.61     34.66 o
  -6   8  12      200.01      210.13     30.58 o
  -5   8  12       21.96       40.15     28.17 o
  -4   8  12     1189.40     1203.38     31.32 o
  -3   8  12      589.39      558.62     32.30 o
  -2   8  12      131.94      156.98     25.53 o
  -1   8  12      163.50      178.71     39.13 o
   0   8  12        2.42       12.52     39.17 o
   1   8  12      164.56      148.46     37.92 o
   2   8  12      131.06      121.99     18.72 o
   3   8  12      569.08      545.92     36.06 o
   4   8  12     1187.98     1153.89     36.48 o
   5   8  12       22.46       49.55     38.25 o
   6   8  12      209.09      240.74     40.04 o
   7   8  12       71.92       48.01     46.96 o
   8   8  12      176.91      168.08     56.85 o
   9   8  12       94.35      119.37     64.40 o
  10   8  12      241.04      316.08     72.22 o
 -10   9  12     1033.81     1120.16     73.54 o
  -9   9  12       55.65       66.86     59.69 o
  -8   9  12      142.61      146.24     41.36 o
  -7   9  12      964.37      897.70     40.89 o
  -6   9  12      838.99      832.07     35.51 o
  -5   9  12     1331.03     1310.04     37.90 o
  -4   9  12     5672.84     5652.54     51.16 o
  -3   9  12     6255.29     6283.33     89.69 o
  -2   9  12     1516.70     1463.07     34.48 o
  -1   9  12     3028.79     3059.59     58.01 o
   0   9  12     6263.56     6083.88     82.59 o
   1   9  12     2953.71     2973.48     60.28 o
   2   9  12     1476.62     1492.98     43.24 o
   3   9  12     6360.76     6228.18     59.21 o
   4   9  12     5684.55     5394.02     57.02 o
   5   9  12     1341.32     1279.05     44.07 o
   6   9  12      843.85      779.56     56.54 o
   7   9  12      952.88      887.64     53.22 o
   8   9  12      147.77      133.20     56.76 o
   9   9  12       55.95       51.15     63.71 o
  10   9  12     1014.22     1093.91     69.07 o
 -10  10  12      735.63      820.34     68.89 o
  -9  10  12      179.35      168.79     60.58 o
  -8  10  12      635.19      641.55     48.90 o
  -7  10  12      231.87      201.31     39.63 o
  -6  10  12      843.27      802.16     38.18 o
  -5  10  12     1175.76     1142.78     41.50 o
  -4  10  12      140.65      140.90     29.28 o
  -3  10  12      777.87      781.61     33.22 o
  -2  10  12      409.52      389.88     29.06 o
  -1  10  12     1220.07     1256.23     46.52 o
   0  10  12     6185.01     6111.92     80.24 o
   1  10  12     1221.07     1216.38     43.91 o
   2  10  12      419.43      412.99     39.65 o
   3  10  12      771.31      725.72     36.85 o
   4  10  12      138.57      122.72     42.12 o
   5  10  12     1158.45     1059.97     49.27 o
   6  10  12      801.25      748.46     47.96 o
   7  10  12      232.94      224.90     53.31 o
   8  10  12      656.61      623.28     59.84 o
   9  10  12      199.36      185.86     58.99 o
  10  10  12      762.08      740.69     64.39 o
  -9  11  12      293.59      312.81     61.99 o
  -8  11  12      180.09      175.90     51.79 o
  -7  11  12      186.73      196.96     40.46 o
  -6  11  12      168.40      197.18     38.33 o
  -5  11  12      560.54      557.75     38.10 o
  -4  11  12       54.79       66.35     29.94 o
  -3  11  12      630.25      616.48     31.39 o
  -2  11  12       44.26       27.74     34.14 o
  -1  11  12      159.62      183.35     33.06 o
   0  11  12      386.01      416.07     45.81 o
   1  11  12      160.57      157.59     41.19 o
   2  11  12       42.85       32.25     35.47 o
   3  11  12      626.73      596.45     40.52 o
   4  11  12       54.60       82.07     50.27 o
   5  11  12      576.97      577.09     46.22 o
   6  11  12      174.56      150.26     44.52 o
   7  11  12      184.93      132.95     58.90 o
   8  11  12      190.00      230.32     58.74 o
   9  11  12      286.30      272.59     63.00 o
  -9  12  12     1191.49     1287.08     83.32 o
  -8  12  12       56.84       79.62     59.20 o
  -7  12  12     1318.07     1202.20     54.30 o
  -6  12  12      222.30      204.05     42.13 o
  -5  12  12     1922.14     1929.16     49.46 o
  -4  12  12      309.25      315.73     40.92 o
  -3  12  12     6641.56     6411.89     61.15 o
  -2  12  12     1834.76     1855.14     47.85 o
  -1  12  12     2447.81     2470.19     53.84 o
   0  12  12      751.43      742.24     49.08 o
   1  12  12     2484.49     2508.08     54.15 o
   2  12  12     1818.01     1797.82     49.56 o
   3  12  12     6544.09     6224.30     64.07 o
   4  12  12      308.49      286.80     49.57 o
   5  12  12     1992.27     1893.76     53.60 o
   6  12  12      222.61      204.64     42.96 o
   7  12  12     1292.58     1292.50     65.05 o
   8  12  12       59.81       68.46     55.27 o
   9  12  12     1168.62     1153.46     66.68 o
  -9  13  12      391.37      400.50     88.29 o
  -8  13  12      850.97      866.50     77.66 o
  -7  13  12      297.30      362.10     60.66 o
  -6  13  12      723.18      711.40     46.57 o
  -5  13  12      763.67      745.91     47.61 o
  -4  13  12      568.13      527.09     47.54 o
  -3  13  12      444.32      412.35     40.66 o
  -2  13  12      468.96      451.14     39.45 o
  -1  13  12     1553.18     1514.43     49.61 o
   0  13  12      212.88      274.67     39.70 o
   1  13  12     1537.13     1499.45     48.87 o
   2  13  12      476.70      446.10     42.60 o
   3  13  12      450.30      439.88     55.02 o
   4  13  12      564.97      547.12     57.66 o
   5  13  12      794.40      767.45     51.50 o
   6  13  12      722.10      713.65     54.30 o
   7  13  12      280.65      319.19     58.66 o
   8  13  12      867.76      856.65     62.28 o
   9  13  12      368.50      371.11     66.92 o
  -8  14  12       85.23      100.03     71.15 o
  -7  14  12       13.39       22.61     61.15 o
  -6  14  12      237.21      209.40     52.20 o
  -5  14  12      705.45      707.07     56.11 o
  -4  14  12      143.24      134.30     53.43 o
  -3  14  12      337.41      334.65     46.36 o
  -2  14  12       56.67       77.53     44.03 o
  -1  14  12       70.38       88.99     40.80 o
   0  14  12      984.13      980.33     51.11 o
   1  14  12       66.77       64.28     47.40 o
   2  14  12       51.38       50.45     50.63 o
   3  14  12      339.74      293.16     68.71 o
   4  14  12      146.88      148.72     69.36 o
   5  14  12      697.99      689.99     74.36 o
   6  14  12      237.24      297.05     61.57 o
   7  14  12       11.26       33.22     74.21 o
   8  14  12       79.97       70.98     69.84 o
  -8  15  12      737.84      718.62     77.46 o
  -7  15  12      407.13      396.73     66.44 o
  -6  15  12      315.57      289.57     56.39 o
  -5  15  12     2818.98     2782.57     71.04 o
  -4  15  12     3010.27     3147.97     76.85 o
  -3  15  12      851.76      964.86     49.59 o
  -2  15  12     2947.64     2837.53     59.83 o
  -1  15  12     1065.52     1029.03     49.24 o
   0  15  12      527.74      536.30     49.16 o
   1  15  12     1081.42      960.86     54.23 o
   2  15  12     2948.79     2765.29     93.61 o
   3  15  12      833.03      833.67     76.82 o
   4  15  12     3038.97     2991.23     97.83 o
   5  15  12     2821.64     2720.26     96.83 o
   6  15  12      316.95      257.61     66.05 o
   7  15  12      392.08      442.99     82.78 o
   8  15  12      749.04      821.60     90.64 o
  -7  16  12      171.86      151.75     67.98 o
  -6  16  12      186.06      231.63     58.71 o
  -5  16  12      176.48      202.60     60.26 o
  -4  16  12      301.29      350.09     54.62 o
  -3  16  12       92.58       84.53     45.75 o
  -2  16  12      780.71      797.60     49.39 o
  -1  16  12      709.94      710.30     48.59 o
   0  16  12     1131.22     1296.27     61.89 o
   1  16  12      707.48      682.58     58.13 o
   2  16  12      785.95      778.82     79.16 o
   3  16  12       94.47       63.84     71.70 o
   4  16  12      276.54      242.96     77.90 o
   5  16  12      175.17      182.79     76.60 o
   6  16  12      164.65      240.36     69.96 o
   7  16  12      165.56      202.86     82.28 o
  -7  17  12       49.72       78.33     69.74 o
  -6  17  12      159.28      139.89     59.41 o
  -5  17  12      460.13      471.40     66.67 o
  -4  17  12      118.12       74.81     55.34 o
  -3  17  12      665.74      673.90     51.85 o
  -2  17  12      205.49      205.54     46.39 o
  -1  17  12       15.93       52.29     48.92 o
   0  17  12       91.32      121.59     55.57 o
   1  17  12       15.02        1.82     65.26 o
   2  17  12      204.92      166.80     74.67 o
   3  17  12      663.64      616.18     79.74 o
   4  17  12      120.39      155.61     77.40 o
   5  17  12      459.87      447.91     82.65 o
   6  17  12      152.95       89.97     83.08 o
   7  17  12       47.73       25.75     80.20 o
  -6  18  12      206.67      226.59     63.78 o
  -5  18  12      576.96      605.01     71.04 o
  -4  18  12        3.30       46.29     63.57 o
  -3  18  12      439.33      431.99     54.11 o
  -2  18  12      786.21      798.21     59.24 o
  -1  18  12     2857.57     2968.86     78.40 o
   0  18  12     1110.02     1176.58     73.62 o
   1  18  12     2844.04     2856.65     91.34 o
   2  18  12      796.32      704.20     82.73 o
   3  18  12      446.52      428.04     82.59 o
   4  18  12        4.67       30.77     78.32 o
   5  18  12      581.27      597.94     87.24 o
   6  18  12      190.52      236.61     87.66 o
  -5  19  12      202.32      135.54     73.89 o
  -4  19  12      124.92      141.32     72.07 o
  -3  19  12       54.32       69.32     62.61 o
  -2  19  12      171.30      156.92     56.91 o
  -1  19  12      337.77      336.84     62.63 o
   0  19  12       17.90       62.18     70.46 o
   1  19  12      324.04      369.12     74.49 o
   2  19  12      169.96      209.13     84.49 o
   3  19  12       64.25       92.65     83.79 o
   4  19  12      119.44      138.19     85.04 o
   5  19  12      204.08      188.05     76.62 o
  -4  20  12      454.33      501.32     90.54 o
  -3  20  12      139.37      136.00     84.83 o
  -2  20  12      287.47      297.31     60.70 o
  -1  20  12       60.41       42.60     58.33 o
   0  20  12      273.15      253.24     76.43 o
   1  20  12       60.81       49.85     74.66 o
   2  20  12      298.33      397.83     86.92 o
   3  20  12      144.43      189.95     85.84 o
   4  20  12      442.95      511.90     92.29 o
  -3  21  12      153.10      167.84     87.79 o
  -2  21  12      128.87      135.31     61.21 o
  -1  21  12      446.09      410.56     64.85 o
   0  21  12       73.45      138.76     69.58 o
   1  21  12      434.01      484.21     95.26 o
   2  21  12      140.68      157.88     91.88 o
   3  21  12      160.75      272.70     90.33 o
   1   0  13    32546.34    33364.85    241.55 o
   2   0  13     3792.77     3738.92     41.21 o
   3   0  13      238.97      212.93     24.42 o
   4   0  13      652.70      558.42     25.56 o
   5   0  13       34.09       57.81     37.92 o
   6   0  13     4157.55     4356.96     57.48 o
   7   0  13     8723.60     8176.18     75.73 o
   8   0  13      622.09      624.10     52.44 o
   9   0  13     1350.34     1427.89     59.61 o
  10   0  13      178.41      183.20     54.65 o
  11   0  13      656.32      767.86     71.88 o
 -11   1  13      269.78      302.69     66.50 o
 -10   1  13      539.82      614.19     59.82 o
  -9   1  13      141.75      166.76     50.27 o
  -8   1  13      273.70      238.94     50.47 o
  -7   1  13     1652.03     1655.79     56.97 o
  -6   1  13     1889.52     2000.30     49.36 o
  -5   1  13     1509.27     1496.11     41.19 o
  -4   1  13     2575.24     2617.69     39.36 o
  -3   1  13      646.81      613.89     22.89 o
  -2   1  13       46.01       57.19     15.92 o
  -1   1  13     1163.66     1134.71     36.14 o
   0   1  13      739.37      744.98     24.61 o
   1   1  13     1159.42     1175.67     30.98 o
   2   1  13       42.96       56.13     25.32 o
   3   1  13      620.60      607.62     30.87 o
   4   1  13     2603.31     2495.15     59.94 o
   5   1  13     1550.48     1602.01     46.64 o
   6   1  13     1901.55     1971.67     47.83 o
   7   1  13     1658.04     1530.85     46.91 o
   8   1  13      274.31      299.85     46.29 o
   9   1  13      150.79      186.39     49.71 o
  10   1  13      525.07      565.12     64.81 o
  11   1  13      260.33      297.03     64.44 o
 -11   2  13       39.23       78.08     64.94 o
 -10   2  13     1439.98     1518.71     66.22 o
  -9   2  13      945.00     1001.55     56.35 o
  -8   2  13      269.33      261.37     47.41 o
  -7   2  13     1309.24     1334.46     54.85 o
  -6   2  13     1413.90     1433.72     40.62 o
  -5   2  13      815.00      821.77     36.02 o
  -4   2  13     1671.20     1733.21     39.14 o
  -3   2  13      230.64      195.88     24.12 o
  -2   2  13      537.32      524.56     25.25 o
  -1   2  13      867.11      877.15     26.40 o
   0   2  13      824.58      795.90     35.99 o
   1   2  13      852.54      832.48     46.12 o
   2   2  13      537.75      540.76     29.01 o
   3   2  13      225.77      217.95     23.66 o
   4   2  13     1681.17     1735.15     61.33 o
   5   2  13      804.67      767.93     42.36 o
   6   2  13     1419.35     1433.75     48.63 o
   7   2  13     1329.43     1328.34     46.19 o
   8   2  13      251.77      268.25     45.84 o
   9   2  13      943.84      936.27     52.04 o
  10   2  13     1435.99     1487.22     72.78 o
  11   2  13       37.31      110.87     64.60 o
 -11   3  13      740.46      697.69     70.41 o
 -10   3  13     1910.32     2104.23     71.20 o
  -9   3  13      132.63      177.27     50.82 o
  -8   3  13      439.87      429.68     49.29 o
  -7   3  13      537.38      578.12     49.32 o
  -6   3  13      266.08      307.39     35.21 o
  -5   3  13      516.16      550.66     35.80 o
  -4   3  13     4420.60     4821.64     56.06 o
  -3   3  13      468.26      436.77     33.98 o
  -2   3  13     1267.63     1205.13     33.10 o
  -1   3  13     2812.25     2583.08     31.38 o
   0   3  13     2932.77     2856.67     39.08 o
   1   3  13     2807.37     2538.10     45.38 o
   2   3  13     1264.13     1230.68     33.28 o
   3   3  13      495.20      507.86     36.24 o
   4   3  13     4447.05     4744.50     73.20 o
   5   3  13      563.41      563.94     42.03 o
   6   3  13      252.94      312.40     40.60 o
   7   3  13      533.43      500.10     44.04 o
   8   3  13      429.52      417.97     45.73 o
   9   3  13      135.79      188.15     48.74 o
  10   3  13     1920.45     2125.20     72.82 o
  11   3  13      726.26      746.41     80.56 o
 -11   4  13      235.57      226.58     61.04 o
 -10   4  13     1752.98     1882.59     69.41 o
  -9   4  13      800.30      791.94     55.85 o
  -8   4  13      887.79      898.30     52.35 o
  -7   4  13      867.80      850.33     51.00 o
  -6   4  13     1836.58     1855.47     41.03 o
  -5   4  13     6163.28     6036.63     54.42 o
  -4   4  13       55.49       67.86     27.06 o
  -3   4  13     1176.30     1120.92     31.45 o
  -2   4  13     1711.67     1670.35     31.54 o
  -1   4  13     1333.76     1275.02     36.24 o
   0   4  13        3.62        6.30     19.83 o
   1   4  13     1353.70     1320.95     45.67 o
   2   4  13     1708.84     1632.33     34.20 o
   3   4  13     1179.41     1155.50     44.24 o
   4   4  13       58.13       51.77     34.56 o
   5   4  13     6125.50     6011.90     58.45 o
   6   4  13     1861.96     1869.62     51.08 o
   7   4  13      878.39      894.10     47.36 o
   8   4  13      896.57      867.16     48.82 o
   9   4  13      821.04      814.18     66.12 o
  10   4  13     1726.38     1774.37     84.75 o
  11   4  13      238.99      243.73     76.03 o
 -11   5  13      378.19      299.91     61.89 o
 -10   5  13      496.17      500.77     59.46 o
  -9   5  13      304.38      356.18     53.14 o
  -8   5  13      127.96      135.95     42.82 o
  -7   5  13     1135.31     1100.25     38.90 o
  -6   5  13     2125.48     2145.08     42.73 o
  -5   5  13      349.63      350.89     32.42 o
  -4   5  13     1498.86     1493.39     34.78 o
  -3   5  13      634.66      668.04     23.83 o
  -2   5  13     1802.66     1782.18     28.65 o
  -1   5  13      122.91      152.25     34.84 o
   0   5  13        8.30       10.49     32.91 o
   1   5  13      123.22      101.79     35.84 o
   2   5  13     1804.54     1756.54     34.12 o
   3   5  13      649.24      661.21     38.17 o
   4   5  13     1516.28     1420.42     42.32 o
   5   5  13      336.81      304.20     32.74 o
   6   5  13     2093.75     2032.08     52.63 o
   7   5  13     1128.10     1070.59     48.36 o
   8   5  13      122.29       86.18     43.82 o
   9   5  13      308.81      326.14     62.12 o
  10   5  13      497.35      513.77     72.66 o
  11   5  13      385.44      364.51     79.80 o
 -10   6  13      134.25      110.10     55.75 o
  -9   6  13       52.20       93.45     52.42 o
  -8   6  13      104.85      100.48     42.67 o
  -7   6  13      840.75      737.10     37.34 o
  -6   6  13     1697.52     1723.15     41.74 o
  -5   6  13     2855.79     2648.93     59.21 o
  -4   6  13      231.96      251.37     21.39 o
  -3   6  13     1005.13      963.59     28.99 o
  -2   6  13     7917.05     7819.24     77.97 o
  -1   6  13     4468.43     4415.69    109.27 o
   0   6  13      479.81      424.38     38.72 o
   1   6  13     4515.54     4361.93     59.42 o
   2   6  13     7866.27     7666.89     75.33 o
   3   6  13     1010.52      975.83     42.65 o
   4   6  13      218.95      248.52     35.29 o
   5   6  13     2871.89     2552.74     54.29 o
   6   6  13     1715.80     1688.75     51.16 o
   7   6  13      833.69      787.79     47.17 o
   8   6  13      114.87      103.74     44.80 o
   9   6  13       47.82       57.62     59.99 o
  10   6  13      136.24      131.81     70.95 o
 -10   7  13      299.84      321.16     58.15 o
  -9   7  13      266.16      254.77     54.63 o
  -8   7  13      186.25      152.47     47.57 o
  -7   7  13      250.19      245.77     35.48 o
  -6   7  13     2789.88     2724.13     42.21 o
  -5   7  13     1316.33     1295.73     35.10 o
  -4   7  13      372.96      411.32     24.20 o
  -3   7  13      282.06      258.83     24.59 o
  -2   7  13       14.02       21.65     24.21 o
  -1   7  13      140.17      129.31     40.03 o
   0   7  13      632.10      619.89     44.52 o
   1   7  13      133.50      115.47     38.02 o
   2   7  13       11.60        7.57     34.93 o
   3   7  13      266.65      219.73     36.24 o
   4   7  13      366.65      384.56     35.42 o
   5   7  13     1327.17     1306.47     50.60 o
   6   7  13     2821.41     2765.75     57.23 o
   7   7  13      267.77      257.87     42.30 o
   8   7  13      180.67      208.09     58.42 o
   9   7  13      275.03      229.88     61.56 o
  10   7  13      315.61      292.17     72.51 o
 -10   8  13      125.10      139.16     64.40 o
  -9   8  13      479.40      559.28     65.32 o
  -8   8  13      472.42      439.25     49.83 o
  -7   8  13      544.48      578.07     37.91 o
  -6   8  13      884.43      893.08     34.70 o
  -5   8  13      714.43      730.52     31.98 o
  -4   8  13      194.70      239.20     30.91 o
  -3   8  13      479.17      494.12     30.38 o
  -2   8  13      204.53      195.62     24.03 o
  -1   8  13      165.75      160.74     44.20 o
   0   8  13       94.82      102.53     42.92 o
   1   8  13      159.48      191.08     39.76 o
   2   8  13      199.01      193.16     37.31 o
   3   8  13      480.15      445.04     36.68 o
   4   8  13      184.64      183.81     33.11 o
   5   8  13      707.98      656.65     42.80 o
   6   8  13      884.20      843.14     46.05 o
   7   8  13      562.55      529.80     50.69 o
   8   8  13      463.41      400.53     60.62 o
   9   8  13      483.82      544.66     65.47 o
  10   8  13      134.53      147.82     70.38 o
 -10   9  13      346.25      352.79     66.90 o
  -9   9  13      610.82      653.22     65.54 o
  -8   9  13      122.46      127.32     48.38 o
  -7   9  13      421.98      386.48     39.87 o
  -6   9  13      102.75       83.94     33.41 o
  -5   9  13     8514.26     8365.63     64.19 o
  -4   9  13     4946.10     4880.77     54.99 o
  -3   9  13     2911.26     2911.32     44.66 o
  -2   9  13       47.58       87.15     23.69 o
  -1   9  13     3086.58     2962.94     65.38 o
   0   9  13    18232.14    16918.53    129.14 o
   1   9  13     3122.74     3045.23     62.66 o
   2   9  13       65.54       85.61     36.12 o
   3   9  13     2956.81     2843.49     48.88 o
   4   9  13     5015.69     4871.30     71.00 o
   5   9  13     8463.66     8112.09     74.80 o
   6   9  13       86.91       64.41     52.13 o
   7   9  13      426.19      361.46     50.45 o
   8   9  13      124.34      139.43     61.49 o
   9   9  13      602.19      629.47     69.58 o
  10   9  13      360.34      303.88     74.58 o
 -10  10  13      258.57      294.78     75.20 o
  -9  10  13      788.79      734.54     66.05 o
  -8  10  13      709.31      780.92     55.25 o
  -7  10  13      392.13      379.24     44.91 o
  -6  10  13      361.50      320.66     36.07 o
  -5  10  13     3714.75     3702.39     54.62 o
  -4  10  13      537.77      536.54     35.63 o
  -3  10  13      929.27      944.21     33.78 o
  -2  10  13      344.02      374.02     41.75 o
  -1  10  13       43.28       42.49     40.10 o
   0  10  13       32.19       43.77     47.81 o
   1  10  13       49.76       75.74     41.62 o
   2  10  13      346.70      403.00     41.60 o
   3  10  13      927.83      939.58     39.04 o
   4  10  13      540.08      544.71     46.61 o
   5  10  13     3661.61     3549.98     64.49 o
   6  10  13      368.31      341.65     46.36 o
   7  10  13      419.87      396.92     56.74 o
   8  10  13      730.56      704.76     61.77 o
   9  10  13      776.07      717.13     68.21 o
  10  10  13      275.89      239.36     61.97 o
  -9  11  13       68.43       80.08     70.08 o
  -8  11  13      147.07      122.35     60.44 o
  -7  11  13      128.84      146.75     50.78 o
  -6  11  13      470.75      474.69     41.03 o
  -5  11  13      218.46      190.20     42.01 o
  -4  11  13      163.55      151.88     39.72 o
  -3  11  13      487.39      477.76     37.48 o
  -2  11  13       93.18       72.93     35.14 o
  -1  11  13      272.60      294.01     42.28 o
   0  11  13      158.60      156.15     49.66 o
   1  11  13      279.48      260.17     44.37 o
   2  11  13       96.07       87.89     37.12 o
   3  11  13      479.92      500.57     40.58 o
   4  11  13      159.33      154.80     53.30 o
   5  11  13      220.12      167.89     44.06 o
   6  11  13      467.61      454.84     48.86 o
   7  11  13      131.15      149.71     61.58 o
   8  11  13      141.65      144.96     56.78 o
   9  11  13       68.97       46.15     62.32 o
  -9  12  13       20.71       31.68     72.16 o
  -8  12  13      990.83     1055.62     68.74 o
  -7  12  13      513.10      521.88     53.63 o
  -6  12  13     3032.08     3007.08     61.61 o
  -5  12  13      365.44      366.50     43.69 o
  -4  12  13     1577.75     1530.07     52.14 o
  -3  12  13     1148.65     1155.54     47.72 o
  -2  12  13      686.01      614.74     44.30 o
  -1  12  13       99.96       95.86     40.98 o
   0  12  13    11204.56    11049.60    167.30 o
   1  12  13       98.29      119.41     42.02 o
   2  12  13      756.19      709.50     44.19 o
   3  12  13     1124.46     1095.00     49.85 o
   4  12  13     1536.70     1463.88     59.97 o
   5  12  13      368.96      387.84     47.89 o
   6  12  13     3085.87     2941.14     65.16 o
   7  12  13      515.71      490.90     66.59 o
   8  12  13      984.46      988.85     63.16 o
   9  12  13       20.72        0.00     59.53 o
  -9  13  13      714.31      756.50    104.68 o
  -8  13  13      215.48      205.51     81.80 o
  -7  13  13      288.87      352.83     70.52 o
  -6  13  13      154.57      149.98     48.87 o
  -5  13  13      704.60      692.52     51.65 o
  -4  13  13      434.15      413.64     50.39 o
  -3  13  13      724.35      776.64     45.93 o
  -2  13  13      235.45      217.27     42.60 o
  -1  13  13     1552.60     1501.26     50.53 o
   0  13  13     1600.77     1571.66     49.05 o
   1  13  13     1521.29     1445.66     50.29 o
   2  13  13      234.40      223.95     42.07 o
   3  13  13      694.15      718.27     50.72 o
   4  13  13      417.97      401.89     58.81 o
   5  13  13      709.33      686.03     50.52 o
   6  13  13      143.10      114.58     50.13 o
   7  13  13      301.86      349.99     60.45 o
   8  13  13      209.20      222.87     64.70 o
   9  13  13      699.80      719.67     72.05 o
  -8  14  13      111.96      145.49     81.06 o
  -7  14  13      352.73      375.45     73.39 o
  -6  14  13      372.37      383.91     59.88 o
  -5  14  13       39.48       57.44     50.81 o
  -4  14  13       12.35        6.23     54.02 o
  -3  14  13       22.86       41.23     45.09 o
  -2  14  13      599.96      646.52     54.18 o
  -1  14  13     1183.60     1129.71     53.08 o
   0  14  13       55.32       60.84     45.24 o
   1  14  13     1183.03     1063.13     55.20 o
   2  14  13      597.79      566.11     51.71 o
   3  14  13       22.04       65.26     69.70 o
   4  14  13       11.62       47.52     70.12 o
   5  14  13       41.81       62.15     72.89 o
   6  14  13      374.02      412.96     68.01 o
   7  14  13      366.49      341.83     79.10 o
   8  14  13      108.98       84.74     70.60 o
  -8  15  13      718.20      698.92     89.83 o
  -7  15  13       50.24       65.99     72.28 o
  -6  15  13      472.87      442.40     62.54 o
  -5  15  13     1391.27     1362.80     64.26 o
  -4  15  13      536.69      572.91     60.14 o
  -3  15  13     1817.08     1813.05     59.29 o
  -2  15  13     4451.04     4269.73     72.92 o
  -1  15  13      936.10      927.21     52.71 o
   0  15  13       48.02      126.11     47.30 o
   1  15  13      925.43     1003.42     56.86 o
   2  15  13     4453.12     4236.97    103.24 o
   3  15  13     1842.87     1780.23     89.03 o
   4  15  13      534.07      516.79     75.92 o
   5  15  13     1354.83     1417.52     87.81 o
   6  15  13      498.16      462.33     69.19 o
   7  15  13       50.96       64.74     74.86 o
   8  15  13      717.25      802.44     93.03 o
  -7  16  13     1572.61     1625.17     89.43 o
  -6  16  13      359.85      299.93     59.87 o
  -5  16  13      189.69      187.45     57.14 o
  -4  16  13      891.91      942.89     60.15 o
  -3  16  13      424.73      470.06     48.24 o
  -2  16  13      798.97      813.03     53.64 o
  -1  16  13      334.47      352.67     50.12 o
   0  16  13      430.46      434.45     50.56 o
   1  16  13      319.90      356.47     60.75 o
   2  16  13      824.34      746.94     80.03 o
   3  16  13      438.17      423.49     77.59 o
   4  16  13      889.12      911.98     83.41 o
   5  16  13      196.08      250.55     81.93 o
   6  16  13      351.97      342.15     73.36 o
   7  16  13     1588.91     1595.31    100.48 o
  -7  17  13       68.66       67.02     76.33 o
  -6  17  13        9.90       27.33     60.97 o
  -5  17  13       28.08       34.44     58.27 o
  -4  17  13       92.34       65.17     55.96 o
  -3  17  13      270.38      294.51     54.39 o
  -2  17  13       64.54       92.57     47.24 o
  -1  17  13      112.70      112.93     55.78 o
   0  17  13      178.17      183.95     56.64 o
   1  17  13      104.47       90.39     74.58 o
   2  17  13       62.05      128.82     76.82 o
   3  17  13      264.46      239.02     78.19 o
   4  17  13       97.86       88.71     77.94 o
   5  17  13       26.05        0.00     80.68 o
   6  17  13       11.61        0.89     83.18 o
   7  17  13       67.89      109.02     86.77 o
  -6  18  13     1261.85     1342.04     73.17 o
  -5  18  13      229.59      236.22     67.35 o
  -4  18  13     1218.02     1280.79     73.77 o
  -3  18  13      929.52     1047.30     63.51 o
  -2  18  13     1110.40     1255.64     62.89 o
  -1  18  13     1312.15     1281.76     69.54 o
   0  18  13      274.07      230.58     68.27 o
   1  18  13     1292.66     1263.69     89.13 o
   2  18  13     1079.06     1233.95     90.71 o
   3  18  13      931.79     1024.59     92.85 o
   4  18  13     1251.30     1288.06     96.48 o
   5  18  13      215.90      235.56     83.88 o
   6  18  13     1232.57     1192.72     99.21 o
  -5  19  13      165.57      185.23     67.82 o
  -4  19  13      228.16      227.33     66.88 o
  -3  19  13      220.76      267.06     65.95 o
  -2  19  13       85.98      121.12     61.30 o
  -1  19  13      139.81      166.99     72.25 o
   0  19  13      165.15      119.49     72.99 o
   1  19  13      133.08      136.45     85.59 o
   2  19  13       78.88       90.30     81.73 o
   3  19  13      215.50      195.00     86.70 o
   4  19  13      220.11      256.19     89.22 o
   5  19  13      176.67      138.55     77.44 o
  -4  20  13       30.23       26.32     83.94 o
  -3  20  13      111.20      161.89     88.15 o
  -2  20  13      304.49      268.34     67.71 o
  -1  20  13       12.39       49.07     72.20 o
   0  20  13        1.40        8.62     75.71 o
   1  20  13       10.98       65.75     84.31 o
   2  20  13      306.32      375.44     87.17 o
   3  20  13      111.77      153.48     88.53 o
   4  20  13       31.63        9.87     86.82 o
  -2  21  13      290.23      306.60     79.63 o
  -1  21  13     1492.56     1544.36     83.01 o
   0  21  13      382.10      360.67     78.32 o
   1  21  13     1503.17     1460.70    103.87 o
   2  21  13      292.00      382.00     95.29 o
   0   0  14     8994.37     8799.59     98.98 o
   1   0  14     3444.40     3745.69     41.90 o
   2   0  14     1698.88     1540.19     34.52 o
   3   0  14      463.50      501.87     27.60 o
   4   0  14    10744.40    10298.48     57.31 o
   5   0  14     2281.65     2268.16     42.41 o
   6   0  14     2665.45     2677.15     50.62 o
   7   0  14       12.27       62.39     42.57 o
   8   0  14     3796.20     3784.80     75.37 o
   9   0  14      792.64      828.29     55.82 o
  10   0  14     1251.24     1278.56     65.06 o
  11   0  14       38.99       78.65     63.97 o
 -11   1  14      262.41      288.98     67.07 o
 -10   1  14       98.18      125.70     55.85 o
  -9   1  14      356.55      375.43     52.69 o
  -8   1  14      636.76      658.23     53.63 o
  -7   1  14     1764.09     1849.05     59.92 o
  -6   1  14      473.29      523.99     41.34 o
  -5   1  14      840.44      820.33     37.90 o
  -4   1  14      367.52      379.69     38.23 o
  -3   1  14      232.46      235.81     24.98 o
  -2   1  14     1531.84     1488.63     34.09 o
  -1   1  14       62.14       39.14     31.51 o
   0   1  14      203.51      185.57     21.15 o
   1   1  14       60.34       48.74     26.28 o
   2   1  14     1515.83     1483.44     34.28 o
   3   1  14      235.61      257.95     30.69 o
   4   1  14      375.31      340.51     27.93 o
   5   1  14      851.66      862.27     47.69 o
   6   1  14      477.49      529.92     42.72 o
   7   1  14     1770.22     1863.27     50.43 o
   8   1  14      631.82      641.57     50.63 o
   9   1  14      335.74      377.19     51.68 o
  10   1  14       95.06      157.56     61.24 o
  11   1  14      271.52      302.79     69.01 o
 -11   2  14      449.95      552.11     69.60 o
 -10   2  14      659.44      659.31     60.83 o
  -9   2  14      472.12      525.14     54.60 o
  -8   2  14     1258.17     1294.57     58.88 o
  -7   2  14       94.07      141.59     46.30 o
  -6   2  14      252.61      227.31     34.51 o
  -5   2  14       14.75       20.26     32.30 o
  -4   2  14      600.90      614.51     37.87 o
  -3   2  14      506.84      471.90     20.95 o
  -2   2  14     1313.22     1345.76     30.86 o
  -1   2  14     1057.24     1018.49     35.71 o
   0   2  14     3800.48     3790.46     58.52 o
   1   2  14     1048.29     1071.56     32.99 o
   2   2  14     1326.39     1324.79     34.95 o
   3   2  14      488.00      483.63     27.95 o
   4   2  14      624.34      659.21     43.09 o
   5   2  14       10.44       30.92     38.97 o
   6   2  14      256.75      244.47     39.77 o
   7   2  14       91.43       90.04     42.35 o
   8   2  14     1270.01     1340.85     55.70 o
   9   2  14      491.76      538.79     52.52 o
  10   2  14      642.60      620.11     65.95 o
  11   2  14      457.18      450.80     79.23 o
 -11   3  14      589.26      705.79     64.46 o
 -10   3  14      437.22      505.50     60.78 o
  -9   3  14      467.93      480.67     54.27 o
  -8   3  14       46.54       68.46     47.20 o
  -7   3  14      226.77      215.49     47.29 o
  -6   3  14     5758.74     5659.83     60.28 o
  -5   3  14     7556.28     7616.41     65.15 o
  -4   3  14     2835.88     2790.62     44.73 o
  -3   3  14     5991.44     5987.57     72.77 o
  -2   3  14    11126.74    10693.58     60.11 o
  -1   3  14      808.78      791.73     25.09 o
   0   3  14      137.10      171.90     20.75 o
   1   3  14      843.02      847.76     44.08 o
   2   3  14    11247.08    10724.42    123.50 o
   3   3  14     5977.62     6048.32     61.61 o
   4   3  14     2822.67     2842.14     50.03 o
   5   3  14     7531.37     7321.97     90.01 o
   6   3  14     5822.18     5516.50     74.22 o
   7   3  14      236.18      216.17     43.14 o
   8   3  14       51.88       67.65     44.08 o
   9   3  14      460.23      403.74     56.47 o
  10   3  14      439.98      497.68     64.56 o
  11   3  14      586.18      692.78     90.94 o
 -10   4  14     2156.02     2164.64     71.97 o
  -9   4  14       22.65       34.50     50.57 o
  -8   4  14      899.95      953.12     53.82 o
  -7   4  14     1765.68     1820.45     59.51 o
  -6   4  14     1906.08     1975.82     45.22 o
  -5   4  14     1230.58     1202.62     35.29 o
  -4   4  14      103.15      117.37     27.04 o
  -3   4  14     1183.18     1113.51     29.12 o
  -2   4  14      699.47      645.63     25.18 o
  -1   4  14      492.27      509.47     34.62 o
   0   4  14       47.71       27.75     19.06 o
   1   4  14      495.88      456.81     22.55 o
   2   4  14      728.64      776.49     44.55 o
   3   4  14     1195.81     1191.10     46.86 o
   4   4  14       87.33      109.89     35.47 o
   5   4  14     1227.91     1171.39     40.16 o
   6   4  14     1915.30     1874.82     51.91 o
   7   4  14     1741.59     1662.91     53.02 o
   8   4  14      911.46      906.35     51.18 o
   9   4  14       23.70       68.57     51.90 o
  10   4  14     2145.90     2134.12     89.98 o
 -10   5  14      206.39      210.62     57.19 o
  -9   5  14     2537.94     2545.43     70.35 o
  -8   5  14      747.78      765.90     51.83 o
  -7   5  14     1874.85     1856.98     56.23 o
  -6   5  14      266.31      322.05     32.96 o
  -5   5  14     1295.67     1269.12     36.06 o
  -4   5  14       88.33       86.27     27.18 o
  -3   5  14      677.15      682.20     23.43 o
  -2   5  14      958.19      931.26     20.49 o
  -1   5  14      352.91      308.92     37.08 o
   0   5  14        1.20       11.28     24.36 o
   1   5  14      357.82      335.51     39.87 o
   2   5  14      960.35      947.24     37.96 o
   3   5  14      678.49      672.47     40.06 o
   4   5  14       87.01       64.10     35.28 o
   5   5  14     1271.50     1164.30     39.77 o
   6   5  14      272.35      347.78     42.91 o
   7   5  14     1865.57     1758.48     54.96 o
   8   5  14      757.88      780.57     49.57 o
   9   5  14     2528.99     2527.54     94.31 o
  10   5  14      221.96      285.20     72.40 o
 -10   6  14     1167.37     1224.61     65.88 o
  -9   6  14      139.98      189.09     52.83 o
  -8   6  14      635.82      620.07     51.53 o
  -7   6  14     2340.54     2342.72     50.26 o
  -6   6  14     2139.77     2038.51     43.73 o
  -5   6  14     1052.39      954.03     34.90 o
  -4   6  14      511.67      536.86     30.53 o
  -3   6  14     6173.81     6165.48     54.37 o
  -2   6  14      372.47      408.21     46.39 o
  -1   6  14      547.82      500.19     41.17 o
   0   6  14      296.83      281.53     38.38 o
   1   6  14      518.54      537.06     42.33 o
   2   6  14      349.43      453.82     39.85 o
   3   6  14     6203.77     6057.84     63.77 o
   4   6  14      535.31      549.13     40.96 o
   5   6  14     1047.51      971.47     46.43 o
   6   6  14     2145.58     2049.81     54.64 o
   7   6  14     2332.28     2276.64     58.23 o
   8   6  14      645.01      579.50     48.22 o
   9   6  14      146.20      183.23     70.82 o
  10   6  14     1156.73     1306.05     81.76 o
 -10   7  14      731.67      770.53     68.89 o
  -9   7  14     1047.51     1134.37     68.05 o
  -8   7  14     1732.78     1738.47     60.94 o
  -7   7  14     2095.00     2091.38     49.21 o
  -6   7  14      116.33      109.44     32.29 o
  -5   7  14      536.30      560.82     30.58 o
  -4   7  14      204.33      228.58     27.38 o
  -3   7  14      323.11      324.02     25.53 o
  -2   7  14      873.55      848.76     44.13 o
  -1   7  14       54.63       67.83     39.58 o
   0   7  14      195.86      206.18     39.57 o
   1   7  14       54.11       54.65     38.45 o
   2   7  14      901.39      890.30     42.15 o
   3   7  14      329.92      291.67     39.41 o
   4   7  14      198.84      194.89     36.42 o
   5   7  14      528.81      562.52     48.08 o
   6   7  14      117.06      113.56     41.77 o
   7   7  14     2101.90     2066.23     57.85 o
   8   7  14     1748.52     1678.98     64.35 o
   9   7  14     1030.08     1091.76     73.51 o
  10   7  14      750.24      825.74     79.89 o
 -10   8  14       55.39       64.78     63.67 o
  -9   8  14     1184.23     1180.07     69.91 o
  -8   8  14      207.39      178.73     55.41 o
  -7   8  14      114.30      108.36     42.46 o
  -6   8  14      473.12      486.34     43.18 o
  -5   8  14     1202.07     1164.33     38.61 o
  -4   8  14      859.06      849.07     39.24 o
  -3   8  14      975.79     1012.01     33.70 o
  -2   8  14      453.75      461.72     53.43 o
  -1   8  14      144.26      143.03     56.26 o
   0   8  14      117.21      136.04     42.61 o
   1   8  14      146.64      162.54     40.98 o
   2   8  14      461.61      464.51     40.82 o
   3   8  14      992.99      958.45     42.95 o
   4   8  14      857.81      830.69     38.42 o
   5   8  14     1182.51     1136.60     51.25 o
   6   8  14      477.72      478.79     45.38 o
   7   8  14      110.33      121.11     49.39 o
   8   8  14      211.19      182.91     62.35 o
   9   8  14     1175.64     1171.91     75.27 o
  10   8  14       53.78       47.29     69.39 o
 -10   9  14      391.65      426.35     76.96 o
  -9   9  14      399.87      409.56     64.16 o
  -8   9  14      287.65      279.13     56.45 o
  -7   9  14      267.81      264.10     44.58 o
  -6   9  14     1092.28     1078.15     43.08 o
  -5   9  14     8096.80     8039.14     64.38 o
  -4   9  14     1241.16     1260.65     42.22 o
  -3   9  14     4478.06     4643.39     58.10 o
  -2   9  14     1995.96     1826.68     54.18 o
  -1   9  14     2672.24     2740.57     69.34 o
   0   9  14      718.62      572.98     48.54 o
   1   9  14     2546.93     2589.86     61.86 o
   2   9  14     1938.31     1832.91     48.62 o
   3   9  14     4438.71     4464.19     56.92 o
   4   9  14     1213.58     1167.45     52.91 o
   5   9  14     8000.08     7766.28     75.47 o
   6   9  14     1090.43     1064.35     61.50 o
   7   9  14      252.59      228.96     52.51 o
   8   9  14      280.76      270.32     63.60 o
   9   9  14      385.62      387.57     69.11 o
  10   9  14      411.59      408.94     76.33 o
  -9  10  14     1840.18     1824.25     85.48 o
  -8  10  14      447.15      463.82     60.97 o
  -7  10  14      216.87      222.61     50.75 o
  -6  10  14      765.51      775.54     46.45 o
  -5  10  14     1072.43     1000.33     46.91 o
  -4  10  14      153.66      178.43     41.02 o
  -3  10  14      364.63      356.21     41.16 o
  -2  10  14      232.93      247.56     40.36 o
  -1  10  14      455.88      458.64     46.70 o
   0  10  14      142.92      125.32     49.17 o
   1  10  14      458.33      455.63     49.25 o
   2  10  14      247.37      230.49     43.42 o
   3  10  14      348.31      319.58     36.83 o
   4  10  14      148.01      106.39     46.22 o
   5  10  14     1057.27      941.94     52.10 o
   6  10  14      734.01      704.40     55.91 o
   7  10  14      222.06      223.09     55.04 o
   8  10  14      453.59      484.94     61.07 o
   9  10  14     1864.25     1813.72     77.37 o
  -9  11  14        8.63       45.52     71.74 o
  -8  11  14      627.37      650.93     64.74 o
  -7  11  14      285.92      328.10     52.74 o
  -6  11  14       38.01       24.65     42.08 o
  -5  11  14      258.77      260.95     43.47 o
  -4  11  14      367.89      346.02     42.33 o
  -3  11  14       15.44        5.67     35.60 o
  -2  11  14      428.76      437.33     37.71 o
  -1  11  14     1148.56     1180.50     52.09 o
   0  11  14      710.96      718.52     53.18 o
   1  11  14     1145.78     1157.30     51.51 o
   2  11  14      439.45      427.33     42.54 o
   3  11  14       16.03       18.46     38.30 o
   4  11  14      370.09      336.30     56.69 o
   5  11  14      256.57      234.04     45.52 o
   6  11  14       37.57       26.63     46.21 o
   7  11  14      289.76      218.74     57.16 o
   8  11  14      638.31      646.66     65.12 o
   9  11  14       10.29       19.52     62.83 o
  -9  12  14       52.97       42.00     71.60 o
  -8  12  14      316.72      317.58     62.89 o
  -7  12  14     1217.92     1194.84     60.10 o
  -6  12  14      164.11      105.38     45.91 o
  -5  12  14     1321.83     1270.90     50.33 o
  -4  12  14       16.87       55.26     44.87 o
  -3  12  14      972.03      980.32     47.32 o
  -2  12  14     1457.91     1409.70     50.58 o
  -1  12  14    14975.43    14782.48    201.78 o
   0  12  14       89.21       48.42     50.67 o
   1  12  14    14800.94    14237.82    118.90 o
   2  12  14     1445.83     1392.74     49.34 o
   3  12  14      997.53      909.11     50.47 o
   4  12  14       17.44       36.31     53.89 o
   5  12  14     1316.97     1212.50     54.51 o
   6  12  14      165.35      117.30     46.82 o
   7  12  14     1237.53     1183.40     75.09 o
   8  12  14      323.98      391.13     63.79 o
   9  12  14       58.36       38.34     59.02 o
  -8  13  14      698.55      757.50     90.12 o
  -7  13  14       15.12       48.60     68.07 o
  -6  13  14     1244.98     1273.78     64.04 o
  -5  13  14      599.85      664.53     52.73 o
  -4  13  14     1496.12     1414.15     59.51 o
  -3  13  14      426.22      474.51     44.57 o
  -2  13  14     1843.39     1803.19     54.41 o
  -1  13  14     1733.50     1755.90     54.45 o
   0  13  14      744.83      745.00     56.77 o
   1  13  14     1728.98     1704.35     54.31 o
   2  13  14     1821.50     1800.24     52.90 o
   3  13  14      418.59      440.10     50.42 o
   4  13  14     1476.64     1365.98     60.44 o
   5  13  14      610.95      565.08     51.16 o
   6  13  14     1256.26     1209.56     59.18 o
   7  13  14       17.21       17.25     60.59 o
   8  13  14      698.71      814.57     71.04 o
  -8  14  14      123.84      151.24     83.86 o
  -7  14  14      236.63      243.55     72.00 o
  -6  14  14       10.13        8.63     58.13 o
  -5  14  14       20.13       21.12     54.68 o
  -4  14  14       68.08       76.39     59.53 o
  -3  14  14     1925.88     1931.94     63.08 o
  -2  14  14      195.13      195.23     49.63 o
  -1  14  14      119.16      141.64     49.53 o
   0  14  14      854.56      866.89     55.30 o
   1  14  14      125.44      101.47     49.49 o
   2  14  14      193.69      159.23     48.03 o
   3  14  14     1912.00     1858.38     85.89 o
   4  14  14       68.04       43.08     67.69 o
   5  14  14       15.00       14.43     70.51 o
   6  14  14        9.56       22.54     66.98 o
   7  14  14      251.37      262.75     73.69 o
   8  14  14      126.92      209.86     67.38 o
  -7  15  14      516.76      452.10     75.91 o
  -6  15  14      230.52      186.26     62.00 o
  -5  15  14      950.60      841.51     66.19 o
  -4  15  14     1326.89     1351.72     73.78 o
  -3  15  14     3009.99     3050.65     84.42 o
  -2  15  14      254.53      341.64     50.03 o
  -1  15  14     1515.93     1615.09     58.91 o
   0  15  14      491.81      535.00     54.91 o
   1  15  14     1411.70     1466.45     61.29 o
   2  15  14      259.60      344.27     74.55 o
   3  15  14     3108.97     2961.54     97.76 o
   4  15  14     1317.71     1278.52     82.71 o
   5  15  14      909.46      859.97     82.90 o
   6  15  14      218.62      204.41     70.16 o
   7  15  14      526.15      651.10     85.95 o
  -7  16  14     1622.44     1696.43     89.17 o
  -6  16  14      646.04      581.39     69.10 o
  -5  16  14      748.67      757.02     67.94 o
  -4  16  14      204.18      197.20     60.39 o
  -3  16  14      173.19      130.08     58.91 o
  -2  16  14      356.05      372.78     51.95 o
  -1  16  14       46.97       77.84     48.94 o
   0  16  14     1860.06     1813.92     66.25 o
   1  16  14       45.11      111.93     58.70 o
   2  16  14      346.12      425.19     75.28 o
   3  16  14      183.13      158.33     77.83 o
   4  16  14      189.18      230.08     80.56 o
   5  16  14      720.02      703.54     86.47 o
   6  16  14      652.18      606.22     73.05 o
   7  16  14     1631.94     1901.59    104.40 o
  -6  17  14       52.18       71.40     68.13 o
  -5  17  14       80.79       78.71     66.88 o
  -4  17  14      227.35      192.97     61.96 o
  -3  17  14       15.09        9.95     60.22 o
  -2  17  14      217.06      215.66     53.07 o
  -1  17  14        2.82       30.22     57.43 o
   0  17  14     1554.51     1486.39     75.12 o
   1  17  14        2.40       60.21     77.02 o
   2  17  14      212.38      224.30     79.93 o
   3  17  14       14.54        3.35     78.04 o
   4  17  14      226.64      188.45     85.14 o
   5  17  14       82.37       80.34     80.86 o
   6  17  14       53.91       24.78     82.55 o
  -5  18  14      377.28      357.79     67.98 o
  -4  18  14      460.04      412.35     74.59 o
  -3  18  14       39.65       88.05     62.60 o
  -2  18  14       18.28       57.14     60.12 o
  -1  18  14      500.50      540.50     65.86 o
   0  18  14      944.12      923.04     74.96 o
   1  18  14      487.34      556.15     83.64 o
   2  18  14       20.02      110.33     80.86 o
   3  18  14       40.90       49.56     81.46 o
   4  18  14      459.05      415.91     85.58 o
   5  18  14      371.15      346.36     87.76 o
  -5  19  14       92.48       76.09     69.83 o
  -4  19  14      231.18      225.76     75.36 o
  -3  19  14      593.86      675.30     78.44 o
  -2  19  14       31.42       58.55     62.33 o
  -1  19  14      455.26      486.54     76.43 o
   0  19  14      386.47      449.79     87.11 o
   1  19  14      467.35      518.98     87.97 o
   2  19  14       33.77       52.00     85.13 o
   3  19  14      589.36      619.07     94.69 o
   4  19  14      221.49      272.78     90.32 o
   5  19  14       93.22       85.65     78.13 o
  -3  20  14       63.57      145.97    107.89 o
  -2  20  14      216.64      226.49     80.44 o
  -1  20  14      214.49      237.84     76.19 o
   0  20  14      412.20      423.82     89.51 o
   1  20  14      210.02      273.30     87.57 o
   2  20  14      223.15      247.32     88.91 o
   3  20  14       64.66       12.48     87.02 o
  -1  21  14     3147.76     3238.68    108.50 o
   0  21  14      369.73      463.34     91.85 o
   1  21  14     3206.17     3335.84    120.42 o
   1   0  15    52594.35    52263.68    352.31 o
   2   0  15      608.58      646.06     31.56 o
   3   0  15      811.95      843.60     30.60 o
   4   0  15     1818.29     1825.57     32.59 o
   5   0  15        0.51       11.61     41.79 o
   6   0  15     3272.98     3247.42     58.63 o
   7   0  15     3111.81     3327.37     79.07 o
   8   0  15      285.79      270.12     52.69 o
   9   0  15      295.67      259.82     52.86 o
  10   0  15      114.50       82.48     56.83 o
 -10   1  15      122.19      133.01     56.33 o
  -9   1  15        0.24       15.03     51.05 o
  -8   1  15     1292.46     1361.87     60.58 o
  -7   1  15      519.20      512.56     49.48 o
  -6   1  15      663.55      672.43     43.41 o
  -5   1  15      520.15      434.43     38.77 o
  -4   1  15      450.99      510.98     40.94 o
  -3   1  15      866.67      842.35     30.95 o
  -2   1  15      329.88      338.75     29.65 o
  -1   1  15      876.62      861.58     39.22 o
   0   1  15       31.58       36.43     19.47 o
   1   1  15      879.38      895.79     32.37 o
   2   1  15      319.91      337.61     30.30 o
   3   1  15      832.39      856.33     30.60 o
   4   1  15      466.15      443.22     29.51 o
   5   1  15      494.74      484.21     46.01 o
   6   1  15      686.55      655.81     44.51 o
   7   1  15      518.67      541.83     45.50 o
   8   1  15     1288.62     1285.56     56.39 o
   9   1  15        0.82       32.77     54.64 o
  10   1  15      123.22      169.25     57.74 o
 -10   2  15      711.72      844.06     62.56 o
  -9   2  15     1340.62     1435.00     62.25 o
  -8   2  15     1413.10     1394.10     60.29 o
  -7   2  15      130.68      133.98     47.66 o
  -6   2  15      611.79      657.57     42.28 o
  -5   2  15      209.27      213.30     33.70 o
  -4   2  15      155.15      164.15     35.76 o
  -3   2  15      220.16      185.52     22.00 o
  -2   2  15     2263.00     2064.22     33.80 o
  -1   2  15       64.15       41.66     34.54 o
   0   2  15       73.26       59.06     35.93 o
   1   2  15       64.18       72.20     29.00 o
   2   2  15     2262.49     2215.36     40.92 o
   3   2  15      215.75      211.23     27.20 o
   4   2  15      154.25      184.62     41.08 o
   5   2  15      217.26      254.68     44.23 o
   6   2  15      601.45      642.56     44.29 o
   7   2  15      135.36      181.06     43.40 o
   8   2  15     1392.51     1345.25     61.32 o
   9   2  15     1353.71     1384.15     65.88 o
  10   2  15      739.61      806.97     75.78 o
 -10   3  15      686.67      792.54     61.82 o
  -9   3  15      371.91      420.64     55.24 o
  -8   3  15      448.49      435.36     51.24 o
  -7   3  15      211.87      201.24     46.42 o
  -6   3  15      280.53      263.22     40.17 o
  -5   3  15    13162.34    13385.17    117.12 o
  -4   3  15     3710.86     4116.94     56.48 o
  -3   3  15     1879.84     1899.02     44.52 o
  -2   3  15     1699.56     1637.07     41.11 o
  -1   3  15     2178.17     2238.10     33.67 o
   0   3  15     4021.59     3886.69     39.73 o
   1   3  15     2195.63     2278.54     61.25 o
   2   3  15     1692.75     1609.24     37.77 o
   3   3  15     1858.12     1955.89     47.10 o
   4   3  15     3721.33     4082.26     57.02 o
   5   3  15    13118.95    13007.53     83.85 o
   6   3  15      274.08      238.21     42.32 o
   7   3  15      217.37      203.53     44.01 o
   8   3  15      450.23      436.81     53.26 o
   9   3  15      361.87      366.81     56.26 o
  10   3  15      666.21      693.36     68.39 o
 -10   4  15     1605.76     1679.50     69.01 o
  -9   4  15     1006.49      958.48     60.08 o
  -8   4  15     2270.97     2248.04     62.11 o
  -7   4  15      287.97      336.10     49.18 o
  -6   4  15      766.96      832.50     39.55 o
  -5   4  15     2694.19     2762.29     48.23 o
  -4   4  15     1898.90     1971.95     43.45 o
  -3   4  15      782.31      762.21     38.47 o
  -2   4  15     2283.93     2276.80     34.01 o
  -1   4  15      331.79      263.68     27.75 o
   0   4  15      400.18      344.15     40.62 o
   1   4  15      334.83      288.14     27.91 o
   2   4  15     2266.88     2290.54     57.49 o
   3   4  15      777.60      809.59     40.78 o
   4   4  15     1917.00     1945.24     47.19 o
   5   4  15     2694.15     2709.40     48.92 o
   6   4  15      788.16      836.69     46.72 o
   7   4  15      289.70      285.65     44.99 o
   8   4  15     2244.53     2274.03     60.74 o
   9   4  15     1008.44     1013.44     62.21 o
  10   4  15     1648.75     1713.26     87.68 o
 -10   5  15      304.86      365.07     67.25 o
  -9   5  15      230.05      259.09     54.14 o
  -8   5  15      237.17      239.14     48.97 o
  -7   5  15     1917.43     1848.76     59.82 o
  -6   5  15     1149.97     1156.44     42.15 o
  -5   5  15      376.47      362.21     34.68 o
  -4   5  15      409.81      426.40     28.85 o
  -3   5  15      180.75      158.02     21.00 o
  -2   5  15      343.14      259.61     25.96 o
  -1   5  15     1082.28     1047.39     39.66 o
   0   5  15        3.85       13.00     22.25 o
   1   5  15     1099.75     1049.96     45.70 o
   2   5  15      359.90      371.49     43.41 o
   3   5  15      181.71      171.54     40.95 o
   4   5  15      397.37      397.25     38.24 o
   5   5  15      374.12      364.97     35.98 o
   6   5  15     1130.01     1132.18     48.87 o
   7   5  15     1911.49     1763.75     55.71 o
   8   5  15      234.68      228.30     47.39 o
   9   5  15      227.47      228.40     72.82 o
  10   5  15      312.96      250.36     73.52 o
 -10   6  15      147.74      140.13     65.29 o
  -9   6  15     1698.81     1835.46     75.20 o
  -8   6  15     1007.71     1029.96     55.36 o
  -7   6  15      798.07      760.50     50.09 o
  -6   6  15     2649.05     2747.89     52.19 o
  -5   6  15     3516.68     3535.00     52.47 o
  -4   6  15      472.52      482.57     29.53 o
  -3   6  15      844.14      795.06     26.66 o
  -2   6  15      193.28      238.61     46.79 o
  -1   6  15     3188.37     3093.12     58.23 o
   0   6  15      894.02      889.19     44.24 o
   1   6  15     3191.45     3193.22     61.89 o
   2   6  15      192.06      233.01     39.83 o
   3   6  15      913.85      956.41     43.96 o
   4   6  15      430.05      455.53     44.98 o
   5   6  15     3402.83     3448.29     60.47 o
   6   6  15     2665.50     2648.99     58.61 o
   7   6  15      805.84      752.84     48.36 o
   8   6  15     1013.23     1004.07     53.84 o
   9   6  15     1696.04     1676.27     89.42 o
  10   6  15      140.20      165.06     73.70 o
 -10   7  15      322.40      339.34     66.11 o
  -9   7  15     1718.17     1730.15     74.05 o
  -8   7  15      123.25      126.20     55.85 o
  -7   7  15     1183.86     1133.28     48.64 o
  -6   7  15      983.78      956.68     48.32 o
  -5   7  15     1932.36     1924.68     51.57 o
  -4   7  15     2358.39     2347.74     49.15 o
  -3   7  15     2722.68     2680.65     43.18 o
  -2   7  15      281.71      297.16     39.16 o
  -1   7  15      109.95      137.52     42.19 o
   0   7  15      285.43      266.94     42.51 o
   1   7  15      103.93      118.56     41.68 o
   2   7  15      292.48      298.07     40.24 o
   3   7  15     2695.96     2553.21     53.19 o
   4   7  15     2359.49     2371.72     52.88 o
   5   7  15     1931.02     1879.73     52.54 o
   6   7  15      976.47      927.66     49.21 o
   7   7  15     1207.33     1149.14     51.88 o
   8   7  15      124.74      151.98     52.74 o
   9   7  15     1704.23     1686.26     79.34 o
  10   7  15      323.29      290.68     71.70 o
 -10   8  15       15.95       37.84     74.01 o
  -9   8  15      690.00      763.38     65.92 o
  -8   8  15      362.71      367.01     59.02 o
  -7   8  15      464.55      474.83     45.39 o
  -6   8  15      513.13      488.76     43.24 o
  -5   8  15      226.51      230.41     36.83 o
  -4   8  15       20.20       39.19     36.73 o
  -3   8  15      179.82      189.55     39.03 o
  -2   8  15      246.96      225.13     43.07 o
  -1   8  15      441.10      439.29     60.37 o
   0   8  15       27.92       31.08     45.52 o
   1   8  15      435.09      500.12     43.79 o
   2   8  15      248.40      265.83     41.93 o
   3   8  15      177.76      151.95     38.60 o
   4   8  15       20.16       13.01     34.71 o
   5   8  15      226.62      208.37     46.33 o
   6   8  15      515.45      527.43     46.62 o
   7   8  15      478.83      554.94     53.17 o
   8   8  15      356.17      352.19     65.04 o
   9   8  15      700.33      709.96     73.02 o
  10   8  15       19.08       28.31     74.06 o
  -9   9  15     1333.03     1382.07     82.05 o
  -8   9  15       86.87      153.24     67.09 o
  -7   9  15      628.15      611.79     53.70 o
  -6   9  15     2640.29     2579.88     63.32 o
  -5   9  15       89.81      118.96     41.09 o
  -4   9  15     1680.90     1736.38     53.14 o
  -3   9  15      282.94      288.57     40.79 o
  -2   9  15     1276.09     1299.65     52.55 o
  -1   9  15     8692.80     8278.92     95.78 o
   0   9  15       17.10       36.40     45.17 o
   1   9  15     8683.82     8170.61     92.85 o
   2   9  15     1300.82     1346.64     46.50 o
   3   9  15      284.97      273.02     37.95 o
   4   9  15     1651.33     1583.33     51.70 o
   5   9  15       89.01      111.13     40.81 o
   6   9  15     2661.71     2661.63     64.94 o
   7   9  15      622.90      609.19     55.69 o
   8   9  15       87.71       94.33     61.38 o
   9   9  15     1337.43     1346.05     80.53 o
  -9  10  15      187.78      215.53     72.69 o
  -8  10  15     1943.52     2038.80     84.73 o
  -7  10  15     1208.53     1130.46     59.01 o
  -6  10  15      810.87      809.15     53.92 o
  -5  10  15     1626.96     1741.76     52.44 o
  -4  10  15      127.11      158.21     40.73 o
  -3  10  15      772.98      744.55     43.93 o
  -2  10  15      311.38      344.91     46.50 o
  -1  10  15       69.77       99.01     44.87 o
   0  10  15       16.46       19.56     48.50 o
   1  10  15       59.96       70.99     46.71 o
   2  10  15      313.42      293.03     40.47 o
   3  10  15      760.25      718.36     39.83 o
   4  10  15      125.03      115.94     47.71 o
   5  10  15     1642.46     1611.51     56.86 o
   6  10  15      811.16      759.79     56.50 o
   7  10  15     1229.44     1179.05     57.70 o
   8  10  15     1944.75     1963.06     77.05 o
   9  10  15      199.28      127.73     62.38 o
  -9  11  15      117.60      125.84     72.85 o
  -8  11  15      202.48      188.33     67.84 o
  -7  11  15       62.27      120.72     51.84 o
  -6  11  15      690.63      683.37     54.03 o
  -5  11  15       67.31       91.62     43.14 o
  -4  11  15     1148.66     1181.34     48.60 o
  -3  11  15      110.49       98.34     36.93 o
  -2  11  15      799.99      847.04     49.90 o
  -1  11  15      270.64      300.39     48.15 o
   0  11  15      742.08      678.14     55.49 o
   1  11  15      272.12      294.72     46.17 o
   2  11  15      783.90      793.30     46.04 o
   3  11  15      112.13       76.73     36.30 o
   4  11  15     1178.75     1138.04     64.77 o
   5  11  15       67.52       36.55     45.29 o
   6  11  15      681.38      640.63     55.61 o
   7  11  15       64.06       83.23     55.90 o
   8  11  15      196.78      193.02     62.83 o
   9  11  15      118.84       83.50     61.44 o
  -8  12  15      344.31      378.52     65.43 o
  -7  12  15     1566.43     1565.01     65.18 o
  -6  12  15     1376.50     1374.59     59.65 o
  -5  12  15       20.05       45.05     46.39 o
  -4  12  15      898.85      923.05     52.02 o
  -3  12  15     1054.17      946.95     48.08 o
  -2  12  15     9585.11     9444.81     97.20 o
  -1  12  15     1881.85     1793.15     58.18 o
   0  12  15     8871.35     8840.44    133.52 o
   1  12  15     1878.85     1756.30     57.89 o
   2  12  15     9492.81     9191.34     86.77 o
   3  12  15     1074.61     1013.75     55.73 o
   4  12  15      874.28      833.75     62.21 o
   5  12  15       21.80       10.54     46.63 o
   6  12  15     1383.35     1332.35     58.81 o
   7  12  15     1555.47     1480.46     71.69 o
   8  12  15      322.98      324.42     64.18 o
  -8  13  15       93.42       64.83     82.25 o
  -7  13  15      533.75      535.84     71.93 o
  -6  13  15      414.50      435.34     58.97 o
  -5  13  15      108.17      120.84     49.75 o
  -4  13  15      977.42     1008.04     54.00 o
  -3  13  15     2170.76     2114.26     63.66 o
  -2  13  15      653.25      728.46     48.53 o
  -1  13  15      108.75      161.97     48.57 o
   0  13  15      234.24      208.01     53.94 o
   1  13  15      107.06      177.89     46.05 o
   2  13  15      653.95      644.95     47.32 o
   3  13  15     2164.00     2043.05     64.79 o
   4  13  15      963.82      936.96     58.93 o
   5  13  15      122.18      116.38     47.95 o
   6  13  15      404.44      403.07     54.78 o
   7  13  15      559.18      573.14     66.27 o
   8  13  15       99.60      166.75     66.03 o
  -8  14  15      303.69      327.79     87.52 o
  -7  14  15      201.09      219.72     72.44 o
  -6  14  15       22.00       37.50     60.15 o
  -5  14  15       67.26      101.08     58.04 o
  -4  14  15      536.20      497.74     65.43 o
  -3  14  15      365.09      378.00     62.83 o
  -2  14  15       17.72       44.89     48.44 o
  -1  14  15       25.98       52.51     55.57 o
   0  14  15        0.40       17.77     51.01 o
   1  14  15       25.81       49.18     49.22 o
   2  14  15       16.95       23.29     58.10 o
   3  14  15      369.88      332.42     72.08 o
   4  14  15      541.23      575.17     76.23 o
   5  14  15       68.81       84.35     60.29 o
   6  14  15       23.44       28.18     61.04 o
   7  14  15      201.01      183.68     72.07 o
   8  14  15      302.15      321.93     70.72 o
  -7  15  15       39.81       60.16     71.77 o
  -6  15  15      567.82      607.16     67.48 o
  -5  15  15      148.43      131.64     60.71 o
  -4  15  15      779.54      750.43     68.87 o
  -3  15  15      282.47      251.89     64.51 o
  -2  15  15      143.99      160.02     52.21 o
  -1  15  15      605.42      608.39     57.36 o
   0  15  15      297.19      333.02     54.21 o
   1  15  15      612.79      546.21     54.61 o
   2  15  15      135.82      119.35     71.14 o
   3  15  15      272.91      216.67     76.23 o
   4  15  15      781.74      822.20     81.35 o
   5  15  15      146.99      128.40     75.22 o
   6  15  15      547.81      506.94     72.92 o
   7  15  15       41.16       24.44     85.29 o
  -7  16  15      826.91      903.40     84.26 o
  -6  16  15      234.62      224.16     66.54 o
  -5  16  15      689.97      767.82     67.65 o
  -4  16  15     1409.95     1377.17     77.53 o
  -3  16  15      745.04      723.07     65.01 o
  -2  16  15      389.48      368.57     52.89 o
  -1  16  15       41.85      114.88     51.43 o
   0  16  15     1526.12     1502.54     64.87 o
   1  16  15       42.18       66.72     59.80 o
   2  16  15      382.05      336.53     77.63 o
   3  16  15      723.42      665.41     83.04 o
   4  16  15     1396.53     1376.33     92.70 o
   5  16  15      711.21      730.38     85.82 o
   6  16  15      237.19      256.72     70.57 o
   7  16  15      847.04      909.23     93.84 o
  -6  17  15      363.17      366.45     71.27 o
  -5  17  15      364.83      379.08     70.20 o
  -4  17  15       30.28       77.67     63.97 o
  -3  17  15      379.01      459.15     64.92 o
  -2  17  15       81.86       83.98     53.50 o
  -1  17  15      143.01      170.99     59.83 o
   0  17  15       66.73       50.53     63.72 o
   1  17  15      141.00      141.54     77.81 o
   2  17  15       80.77       93.17     77.26 o
   3  17  15      380.81      352.30     83.20 o
   4  17  15       29.38       28.51     84.42 o
   5  17  15      357.81      263.03     85.82 o
   6  17  15      350.63      377.09     86.09 o
  -5  18  15      168.84      190.17     68.97 o
  -4  18  15      489.23      490.60     69.57 o
  -3  18  15       59.13       49.36     63.80 o
  -2  18  15      294.95      363.80     74.61 o
  -1  18  15      879.42      973.71     70.06 o
   0  18  15     3333.95     3417.06     94.40 o
   1  18  15      917.50      865.40     88.95 o
   2  18  15      331.39      464.53     89.74 o
   3  18  15       51.75       45.59     82.66 o
   4  18  15      483.13      472.81     91.77 o
   5  18  15      171.32      162.32     89.86 o
  -4  19  15      456.14      464.36     78.33 o
  -3  19  15      107.21      162.09     75.54 o
  -2  19  15      204.21      288.65     77.53 o
  -1  19  15       31.26       39.07     64.01 o
   0  19  15       24.31       71.56     81.44 o
   1  19  15       29.65       60.98     82.56 o
   2  19  15      213.14      246.80     84.79 o
   3  19  15      107.20      108.03     87.58 o
   4  19  15      453.68      419.95     92.06 o
  -3  20  15       65.91      102.85     89.49 o
  -2  20  15       21.92       69.24     89.49 o
  -1  20  15      164.34      203.28     76.56 o
   0  20  15        0.28      103.18     84.72 o
   1  20  15      167.08      220.13     91.96 o
   2  20  15       19.24       42.30     89.31 o
   3  20  15       61.95       93.02     92.58 o
   0   0  16    21020.66    21154.41    155.59 o
   2   0  16     3241.22     3208.72     45.50 o
   3   0  16     4099.22     4178.94     45.39 o
   4   0  16      202.77      216.14     34.33 o
   5   0  16      348.50      250.05     42.98 o
   6   0  16     1301.55     1317.92     49.14 o
   7   0  16     1912.68     1864.92     68.83 o
   8   0  16     1114.09     1174.66     60.89 o
   9   0  16      190.85      177.97     57.50 o
  10   0  16     1953.46     2031.44     72.58 o
 -10   1  16       26.72       82.74     57.21 o
  -9   1  16      638.46      686.86     58.24 o
  -8   1  16       96.92       75.48     51.96 o
  -7   1  16     2507.32     2611.64     66.40 o
  -6   1  16      844.09      856.68     49.69 o
  -5   1  16       12.41       39.42     47.19 o
  -4   1  16      122.30      110.75     38.73 o
  -3   1  16      979.73      975.26     33.59 o
  -2   1  16     1644.25     1682.77     38.56 o
  -1   1  16      399.35      383.79     39.97 o
   0   1  16       12.46       31.01     17.79 o
   1   1  16      399.59      390.86     30.80 o
   2   1  16     1651.86     1661.98     36.24 o
   3   1  16      980.07      960.55     32.59 o
   4   1  16      129.46      107.59     31.27 o
   5   1  16       15.79       31.38     42.16 o
   6   1  16      832.19      920.15     47.82 o
   7   1  16     2518.82     2490.51     59.31 o
   8   1  16       94.80       94.83     51.32 o
   9   1  16      634.60      760.79     69.49 o
  10   1  16       24.49       16.80     63.61 o
 -10   2  16      665.63      693.18     61.40 o
  -9   2  16     1549.85     1595.59     65.34 o
  -8   2  16      914.83      918.16     57.03 o
  -7   2  16       20.82       31.20     47.05 o
  -6   2  16      211.38      199.87     45.37 o
  -5   2  16      545.73      556.74     42.82 o
  -4   2  16      786.88      779.98     43.93 o
  -3   2  16      498.21      473.46     25.99 o
  -2   2  16       18.24       33.60     16.81 o
  -1   2  16     1089.51     1024.49     43.28 o
   0   2  16       26.14       24.52     25.09 o
   1   2  16     1093.88     1101.80     36.22 o
   2   2  16       15.90       22.64     28.12 o
   3   2  16      477.82      478.52     30.11 o
   4   2  16      761.99      783.99     46.66 o
   5   2  16      549.59      553.03     46.65 o
   6   2  16      214.62      194.46     41.87 o
   7   2  16       14.10       35.76     43.15 o
   8   2  16      918.88      919.83     58.32 o
   9   2  16     1563.90     1557.51     68.90 o
  10   2  16      670.71      661.26     75.87 o
 -10   3  16      289.62      361.61     59.07 o
  -9   3  16      761.92      758.50     59.65 o
  -8   3  16     1012.38     1124.58     59.81 o
  -7   3  16      305.10      288.56     49.99 o
  -6   3  16      191.30      246.65     40.82 o
  -5   3  16      265.02      312.97     38.85 o
  -4   3  16     5300.57     5071.24     61.86 o
  -3   3  16     9241.06     9135.12     74.72 o
  -2   3  16     2967.38     2932.12     40.82 o
  -1   3  16     3076.61     3047.33     38.60 o
   0   3  16     6535.22     6091.21     66.89 o
   1   3  16     3120.85     3163.94     60.43 o
   2   3  16     2769.72     2770.86     46.18 o
   3   3  16     9070.70     9198.31     77.02 o
   4   3  16     5313.05     5054.20     70.89 o
   5   3  16      252.75      308.14     39.05 o
   6   3  16      180.07      194.44     42.65 o
   7   3  16      298.11      256.88     44.84 o
   8   3  16     1001.39     1026.68     59.32 o
   9   3  16      784.19      777.14     61.13 o
  10   3  16      289.23      320.82     65.43 o
 -10   4  16     1080.89     1160.80     74.18 o
  -9   4  16     1281.87     1295.62     62.96 o
  -8   4  16     1439.43     1522.40     58.92 o
  -7   4  16      951.52      961.36     54.48 o
  -6   4  16      630.46      614.15     43.05 o
  -5   4  16      152.94      147.29     35.01 o
  -4   4  16     1241.79     1277.75     43.77 o
  -3   4  16     1876.20     1850.31     44.77 o
  -2   4  16      914.78      832.76     28.73 o
  -1   4  16      606.11      592.63     38.49 o
   0   4  16     2512.32     2366.93     48.78 o
   1   4  16      599.54      559.32     44.87 o
   2   4  16      881.96      842.03     50.63 o
   3   4  16     1887.21     1908.97     49.06 o
   4   4  16     1248.57     1347.87     45.18 o
   5   4  16      154.40      120.15     34.99 o
   6   4  16      598.01      539.62     45.72 o
   7   4  16      970.27      944.77     51.26 o
   8   4  16     1448.68     1453.32     56.51 o
   9   4  16     1272.41     1273.35     67.21 o
  10   4  16     1089.96     1124.31     82.08 o
 -10   5  16      205.30      211.76     65.71 o
  -9   5  16     1314.00     1452.55     71.54 o
  -8   5  16      454.63      464.91     52.02 o
  -7   5  16       91.41      130.30     46.66 o
  -6   5  16      219.48      252.32     36.53 o
  -5   5  16      400.74      452.84     37.07 o
  -4   5  16       45.80       48.13     34.74 o
  -3   5  16      687.20      701.52     36.52 o
  -2   5  16     1201.41     1190.77     39.98 o
  -1   5  16       12.92       21.34     36.44 o
   0   5  16       50.61       27.77     39.26 o
   1   5  16       11.61       17.99     40.86 o
   2   5  16     1193.83     1218.11     50.87 o
   3   5  16      689.62      670.81     47.21 o
   4   5  16       47.67       28.02     36.18 o
   5   5  16      408.17      394.92     37.23 o
   6   5  16      226.57      256.17     44.06 o
   7   5  16       89.89      118.93     43.76 o
   8   5  16      461.27      465.32     50.39 o
   9   5  16     1328.04     1371.39     86.83 o
  10   5  16      212.42      150.80     75.26 o
 -10   6  16      162.32      166.17     67.36 o
  -9   6  16       76.19      117.29     61.97 o
  -8   6  16      455.84      491.66     60.05 o
  -7   6  16       33.31       46.89     51.10 o
  -6   6  16      929.91      845.11     47.67 o
  -5   6  16       14.48       39.55     38.96 o
  -4   6  16     5175.67     4862.25     63.79 o
  -3   6  16     6393.72     6302.10     68.41 o
  -2   6  16     1187.29     1248.77     41.43 o
  -1   6  16      566.02      555.79     41.91 o
   0   6  16       38.22        9.66     40.77 o
   1   6  16      556.50      549.08     46.22 o
   2   6  16     1207.98     1214.56     47.22 o
   3   6  16     6437.81     6167.62     69.03 o
   4   6  16     5138.94     4809.63     72.03 o
   5   6  16       12.80       15.28     41.19 o
   6   6  16      933.24      883.24     48.91 o
   7   6  16       32.56       66.32     43.79 o
   8   6  16      460.17      492.48     55.76 o
   9   6  16       75.64      108.25     75.29 o
  10   6  16      174.20      193.69     73.80 o
 -10   7  16        9.93       58.89     74.50 o
  -9   7  16      242.43      257.36     72.90 o
  -8   7  16      496.75      505.50     60.64 o
  -7   7  16      803.14      851.03     57.08 o
  -6   7  16       69.15       39.41     41.14 o
  -5   7  16      437.76      468.87     43.43 o
  -4   7  16      229.58      253.66     39.84 o
  -3   7  16      117.34      129.32     38.46 o
  -2   7  16      288.14      312.22     51.22 o
  -1   7  16      159.08      146.48     43.21 o
   0   7  16     1457.62     1493.97     52.11 o
   1   7  16      164.63      180.91     43.96 o
   2   7  16      285.54      279.95     41.89 o
   3   7  16      125.80      126.25     40.14 o
   4   7  16      220.48      200.31     41.43 o
   5   7  16      457.12      476.11     45.06 o
   6   7  16       62.97       72.45     43.52 o
   7   7  16      803.79      873.07     51.06 o
   8   7  16      511.80      465.63     56.85 o
   9   7  16      266.41      260.41     76.42 o
  10   7  16       11.12       45.61     77.19 o
  -9   8  16      600.01      689.59     76.60 o
  -8   8  16       37.55       10.87     69.97 o
  -7   8  16      638.99      688.85     58.29 o
  -6   8  16      131.55      127.24     47.42 o
  -5   8  16      117.89      121.06     49.03 o
  -4   8  16      218.20      225.54     50.28 o
  -3   8  16      701.66      665.47     42.95 o
  -2   8  16      439.96      434.67     42.50 o
  -1   8  16       67.60       38.89     44.63 o
   0   8  16      122.78      129.11     45.56 o
   1   8  16       62.80       53.60     41.96 o
   2   8  16      442.47      465.07     43.54 o
   3   8  16      673.91      635.59     43.17 o
   4   8  16      219.89      207.50     44.23 o
   5   8  16      117.30      106.23     46.51 o
   6   8  16      132.53      120.80     45.29 o
   7   8  16      657.21      670.36     57.50 o
   8   8  16       36.85       30.85     62.19 o
   9   8  16      600.95      593.47     71.58 o
  -9   9  16      258.17      261.44     72.91 o
  -8   9  16     1006.02     1020.87     77.86 o
  -7   9  16      560.00      593.80     54.49 o
  -6   9  16        1.90       16.87     47.84 o
  -5   9  16     3355.54     3402.25     72.53 o
  -4   9  16      224.88      222.70     50.80 o
  -3   9  16     8183.73     8038.57     78.77 o
  -2   9  16    12316.60    11658.21    176.39 o
  -1   9  16      242.32      172.64     49.09 o
   0   9  16     2947.56     3182.29     67.40 o
   1   9  16      195.12      165.10     47.62 o
   2   9  16    12440.89    11676.07     89.92 o
   3   9  16     8093.42     7865.61    120.93 o
   4   9  16      241.49      223.69     45.08 o
   5   9  16     3415.21     3366.82     65.58 o
   6   9  16        1.04        3.35     46.12 o
   7   9  16      572.47      629.56     57.05 o
   8   9  16     1018.21      991.20     73.29 o
   9   9  16      264.26      298.00     67.04 o
  -9  10  16      594.44      652.42     78.22 o
  -8  10  16      530.78      631.77     73.39 o
  -7  10  16      231.30      298.96     52.61 o
  -6  10  16      175.12      149.52     49.82 o
  -5  10  16      415.25      427.99     44.42 o
  -4  10  16       98.87      120.45     51.27 o
  -3  10  16      323.40      305.65     42.58 o
  -2  10  16      314.43      320.49     46.13 o
  -1  10  16      317.92      344.28     52.19 o
   0  10  16      261.71      187.91     50.63 o
   1  10  16      312.82      343.50     49.76 o
   2  10  16      316.12      337.05     41.09 o
   3  10  16      316.42      325.57     39.07 o
   4  10  16       85.25       53.52     44.19 o
   5  10  16      403.30      368.49     49.05 o
   6  10  16      186.14      210.49     53.58 o
   7  10  16      239.32      298.55     52.52 o
   8  10  16      548.26      580.42     67.57 o
   9  10  16      581.92      536.61     68.22 o
  -9  11  16       45.75       60.43     73.05 o
  -8  11  16      707.06      730.08     73.99 o
  -7  11  16       49.03       67.81     53.69 o
  -6  11  16      300.66      308.57     53.84 o
  -5  11  16       75.05       90.44     43.44 o
  -4  11  16       32.83       57.59     42.46 o
  -3  11  16       49.71       35.93     57.66 o
  -2  11  16      137.78      138.60     47.50 o
  -1  11  16      332.92      281.47     47.96 o
   0  11  16      166.19      164.09     51.65 o
   1  11  16      326.21      306.50     43.57 o
   2  11  16      139.70      127.53     45.75 o
   3  11  16       45.74       50.43     44.33 o
   4  11  16       32.23       59.94     56.61 o
   5  11  16       78.19       95.19     46.69 o
   6  11  16      308.98      369.43     55.67 o
   7  11  16       51.37       50.52     58.01 o
   8  11  16      721.97      645.95     69.34 o
   9  11  16       42.83       32.71     65.49 o
  -8  12  16     1378.97     1444.17     91.80 o
  -7  12  16      285.19      278.05     61.99 o
  -6  12  16      946.00      921.86     63.24 o
  -5  12  16      771.83      805.81     53.53 o
  -4  12  16       90.60      134.81     48.21 o
  -3  12  16      672.95      641.47     55.01 o
  -2  12  16      640.50      654.09     51.64 o
  -1  12  16     2089.20     2073.64     61.70 o
   0  12  16     5689.61     5051.41    129.11 o
   1  12  16     2094.88     2093.24     61.82 o
   2  12  16      657.96      636.84     44.96 o
   3  12  16      690.77      648.64     54.27 o
   4  12  16       88.55       97.69     57.91 o
   5  12  16      766.03      754.96     53.50 o
   6  12  16      936.82      910.03     57.06 o
   7  12  16      286.12      308.67     63.04 o
   8  12  16     1396.57     1491.73     76.71 o
  -8  13  16      448.38      461.25    105.15 o
  -7  13  16       30.35       95.14     68.15 o
  -6  13  16      364.95      361.34     71.37 o
  -5  13  16      392.94      432.16     56.72 o
  -4  13  16      897.68      919.27     54.51 o
  -3  13  16       13.88       50.76     49.72 o
  -2  13  16      640.12      617.95     51.36 o
  -1  13  16     1001.49     1039.29     55.81 o
   0  13  16     2337.21     2351.72     72.99 o
   1  13  16      992.25      948.42     51.56 o
   2  13  16      632.61      614.87     48.91 o
   3  13  16       13.50       10.07     47.22 o
   4  13  16      886.36      835.81     59.54 o
   5  13  16      387.64      370.30     52.07 o
   6  13  16      392.45      390.71     60.73 o
   7  13  16       28.48       15.57     64.21 o
   8  13  16      436.44      479.09     68.26 o
  -7  14  16       90.01      138.65     74.22 o
  -6  14  16      126.95      181.10     71.13 o
  -5  14  16      120.14      142.02     60.61 o
  -4  14  16       20.56       44.78     55.80 o
  -3  14  16     1071.07     1091.24     68.63 o
  -2  14  16       43.13       70.71     55.78 o
  -1  14  16      197.58      179.60     56.50 o
   0  14  16       57.42       92.26     52.00 o
   1  14  16      191.75      178.42     51.65 o
   2  14  16       42.48       75.34     58.86 o
   3  14  16     1056.38     1059.48     82.53 o
   4  14  16       19.82        8.04     74.24 o
   5  14  16      126.35       75.50     58.83 o
   6  14  16      130.78      104.10     61.54 o
   7  14  16       91.75      116.50     73.36 o
  -7  15  16      907.74      825.34     82.92 o
  -6  15  16       16.23       12.92     74.59 o
  -5  15  16      253.63      292.81     62.52 o
  -4  15  16     2042.87     2104.49     75.04 o
  -3  15  16     4525.58     4440.40    110.87 o
  -2  15  16      342.56      391.08     55.46 o
  -1  15  16     3131.39     3254.57     75.87 o
   0  15  16      761.44      829.03     59.35 o
   1  15  16     3152.69     3198.02     74.30 o
   2  15  16      361.20      321.01     75.03 o
   3  15  16     4372.96     4087.38    110.98 o
   4  15  16     2026.38     2072.39     96.95 o
   5  15  16      268.08      307.92     69.75 o
   6  15  16       12.35       27.24     69.83 o
   7  15  16      927.51      911.18     94.21 o
  -6  16  16      348.89      393.13     78.85 o
  -5  16  16      668.02      607.47     68.12 o
  -4  16  16       86.73      151.26     67.90 o
  -3  16  16       33.83       75.74     65.79 o
  -2  16  16      136.14      203.74     52.66 o
  -1  16  16      481.12      580.50     60.31 o
   0  16  16        4.91       38.87     54.89 o
   1  16  16      470.01      532.99     78.62 o
   2  16  16      131.53      175.31     78.40 o
   3  16  16       39.50        4.88     76.29 o
   4  16  16       90.60       98.15     79.09 o
   5  16  16      649.82      719.41     89.19 o
   6  16  16      350.80      400.45     75.39 o
  -6  17  16        0.88        0.00     81.08 o
  -5  17  16       54.39       49.74     66.38 o
  -4  17  16       59.08      141.41     64.97 o
  -3  17  16      110.62      177.67     64.37 o
  -2  17  16       39.73       62.48     61.52 o
  -1  17  16      259.94      245.34     66.33 o
   0  17  16      407.86      500.21     70.70 o
   1  17  16      262.06      232.01     80.81 o
   2  17  16       45.09       38.08     78.61 o
   3  17  16      115.93       96.55     83.69 o
   4  17  16       62.32       97.39     83.43 o
   5  17  16       50.20       71.35     85.40 o
   6  17  16        0.85       64.76     87.01 o
  -5  18  16     2350.04     2276.83     85.80 o
  -4  18  16      495.89      552.92     69.41 o
  -3  18  16      321.82      373.49     67.17 o
  -2  18  16     1897.19     2023.97     89.78 o
  -1  18  16      234.34      275.00     71.02 o
   0  18  16       79.62      115.25     81.95 o
   1  18  16      247.28      293.71     87.01 o
   2  18  16     1888.92     1885.05    103.23 o
   3  18  16      334.14      355.77     87.86 o
   4  18  16      490.06      570.24     94.24 o
   5  18  16     2320.34     2304.26    112.03 o
  -4  19  16      150.73      165.47     75.03 o
  -3  19  16       65.13      159.41     76.48 o
  -2  19  16      542.03      561.01     80.21 o
  -1  19  16      432.68      439.62     73.72 o
   0  19  16       86.18      248.91     84.26 o
   1  19  16      427.73      490.34     88.10 o
   2  19  16      536.05      538.26     93.62 o
   3  19  16       66.01       90.14     88.25 o
   4  19  16      143.15      145.74     90.50 o
  -2  20  16       28.84      148.36     80.16 o
  -1  20  16        0.66       16.75     84.92 o
   0  20  16       96.16      261.88     91.05 o
   1  20  16        0.54      100.17     88.48 o
   2  20  16       28.21       66.17     89.42 o
   1   0  17    11920.04    11953.10    121.95 o
   2   0  17      410.98      427.58     39.52 o
   3   0  17     6678.08     6705.43     55.57 o
   4   0  17       12.91       37.64     40.79 o
   5   0  17      484.08      403.28     46.49 o
   6   0  17     1876.61     2108.62     59.97 o
   7   0  17     3456.85     3437.17     81.49 o
   8   0  17       37.87       29.01     57.50 o
   9   0  17      599.19      673.29     68.60 o
  10   0  17     1826.66     1863.51     78.97 o
 -10   1  17     1076.26     1048.24     66.50 o
  -9   1  17      263.14      326.50     60.26 o
  -8   1  17      475.44      458.45     62.51 o
  -7   1  17      809.73      807.66     61.56 o
  -6   1  17      182.37      245.39     46.13 o
  -5   1  17     1857.75     1873.60     62.41 o
  -4   1  17      616.01      615.28     42.76 o
  -3   1  17     1099.58     1046.31     35.46 o
  -2   1  17       25.79       16.53     30.17 o
  -1   1  17      196.85      187.47     39.24 o
   0   1  17      481.77      491.56     43.02 o
   1   1  17      200.32      213.95     29.64 o
   2   1  17       25.87       52.10     29.33 o
   3   1  17     1106.53     1088.67     33.83 o
   4   1  17      616.89      604.92     44.81 o
   5   1  17     1847.81     1773.51     56.03 o
   6   1  17      180.59      227.43     42.92 o
   7   1  17      814.48      810.00     55.64 o
   8   1  17      479.00      454.02     61.34 o
   9   1  17      276.13      268.58     66.50 o
  10   1  17     1076.79     1134.65     73.34 o
 -10   2  17      456.81      487.58     60.86 o
  -9   2  17      480.41      503.62     58.11 o
  -8   2  17       57.40       81.33     52.62 o
  -7   2  17      712.93      795.73     53.60 o
  -6   2  17      435.92      394.74     51.60 o
  -5   2  17      561.50      541.84     52.40 o
  -4   2  17       50.58       66.02     39.67 o
  -3   2  17     1444.26     1437.32     46.89 o
  -2   2  17     2817.56     2747.45     44.30 o
  -1   2  17     1013.04      970.41     43.72 o
   0   2  17        0.00        0.43     24.26 o
   1   2  17     1009.80      957.06     36.77 o
   2   2  17     2809.53     2818.94     42.95 o
   3   2  17     1478.49     1497.33     33.70 o
   4   2  17       48.05       82.75     37.23 o
   5   2  17      540.89      548.60     48.25 o
   6   2  17      425.84      415.74     44.70 o
   7   2  17      730.81      834.61     49.85 o
   8   2  17       52.01       77.87     52.18 o
   9   2  17      477.27      492.13     67.50 o
  10   2  17      471.05      533.85     75.19 o
 -10   3  17      407.93      439.27     70.79 o
  -9   3  17     1217.28     1262.00     70.09 o
  -8   3  17      671.60      708.51     57.73 o
  -7   3  17      303.69      330.73     49.06 o
  -6   3  17       73.49      116.84     50.05 o
  -5   3  17      608.90      651.38     41.56 o
  -4   3  17      152.03      209.18     38.28 o
  -3   3  17      320.41      373.54     37.81 o
  -2   3  17     9414.11     9085.35     96.36 o
  -1   3  17    23634.69    23805.97    152.30 o
   0   3  17      263.56      335.96     42.73 o
   1   3  17    23528.42    24250.28    245.58 o
   2   3  17     9408.59     9067.67     74.51 o
   3   3  17      292.72      341.30     40.70 o
   4   3  17      158.62      210.96     38.28 o
   5   3  17      596.43      660.51     41.89 o
   6   3  17       72.48      123.03     42.46 o
   7   3  17      317.82      331.35     46.39 o
   8   3  17      685.55      666.77     57.11 o
   9   3  17     1226.38     1141.29     66.19 o
  10   3  17      406.62      419.67     85.50 o
 -10   4  17      530.89      495.15     68.93 o
  -9   4  17      564.97      581.35     66.36 o
  -8   4  17      895.69      896.54     69.03 o
  -7   4  17       26.50       43.77     46.81 o
  -6   4  17      165.37      188.59     39.79 o
  -5   4  17     1959.05     1925.18     49.54 o
  -4   4  17      729.02      805.13     40.83 o
  -3   4  17      604.62      586.82     36.84 o
  -2   4  17      187.10      203.31     24.96 o
  -1   4  17     1991.32     1974.65     47.82 o
   0   4  17      117.08       85.63     38.41 o
   1   4  17     1991.14     1874.89     58.70 o
   2   4  17      196.14      219.56     37.25 o
   3   4  17      625.61      631.10     43.51 o
   4   4  17      731.02      819.66     42.77 o
   5   4  17     1989.68     1895.14     47.06 o
   6   4  17      166.26      169.02     44.35 o
   7   4  17       21.88       32.53     45.48 o
   8   4  17      873.09      911.08     59.51 o
   9   4  17      552.00      602.99     62.43 o
  10   4  17      528.19      545.95     78.83 o
 -10   5  17      617.04      614.00     72.03 o
  -9   5  17      117.20      128.77     63.45 o
  -8   5  17     1477.53     1514.99     67.71 o
  -7   5  17      821.07      804.93     61.99 o
  -6   5  17     1368.12     1404.02     56.66 o
  -5   5  17      216.47      180.81     40.90 o
  -4   5  17      623.70      701.01     51.78 o
  -3   5  17     1182.02     1145.55     55.07 o
  -2   5  17      254.22      277.20     35.54 o
  -1   5  17      207.25      153.14     38.50 o
   0   5  17      144.23      126.90     38.79 o
   1   5  17      197.73      213.51     44.61 o
   2   5  17      252.42      266.44     45.87 o
   3   5  17     1197.78     1177.08     51.84 o
   4   5  17      602.23      582.17     40.64 o
   5   5  17      218.89      186.08     43.54 o
   6   5  17     1354.73     1350.07     52.18 o
   7   5  17      820.09      791.05     50.42 o
   8   5  17     1470.71     1378.70     59.43 o
   9   5  17      112.94       99.66     76.29 o
  10   5  17      634.11      696.73     87.51 o
 -10   6  17      418.27      428.66     81.65 o
  -9   6  17     1877.19     1972.67     89.32 o
  -8   6  17     1354.37     1461.87     69.99 o
  -7   6  17     1177.86     1183.41     67.66 o
  -6   6  17      384.28      370.81     44.64 o
  -5   6  17       36.27       75.98     40.49 o
  -4   6  17      820.75      770.26     53.97 o
  -3   6  17     4202.15     4012.87     58.74 o
  -2   6  17     2721.13     2547.39     48.98 o
  -1   6  17    11721.03    11728.89    140.08 o
   0   6  17     9311.94     9695.35    192.91 o
   1   6  17    11703.04    11737.83     97.04 o
   2   6  17     2626.41     2505.38     62.68 o
   3   6  17     4345.25     4071.77     67.23 o
   4   6  17      787.08      747.21     44.80 o
   5   6  17       33.91       17.81     42.39 o
   6   6  17      422.68      432.88     47.53 o
   7   6  17     1160.77     1111.91     53.91 o
   8   6  17     1348.71     1329.61     64.83 o
   9   6  17     1899.40     1895.39     97.90 o
  10   6  17      410.69      390.27     85.34 o
  -9   7  17      491.53      496.26     77.52 o
  -8   7  17     1374.98     1379.34     81.23 o
  -7   7  17      391.78      380.01     66.72 o
  -6   7  17      804.72      832.36     56.38 o
  -5   7  17     1043.82      973.85     56.86 o
  -4   7  17     1940.39     1908.63     62.34 o
  -3   7  17     1697.33     1703.10     48.82 o
  -2   7  17      230.64      224.54     49.29 o
  -1   7  17      702.57      612.20     48.34 o
   0   7  17     2162.76     2112.81     55.84 o
   1   7  17      722.73      637.27     47.64 o
   2   7  17      235.42      222.83     43.26 o
   3   7  17     1690.55     1672.25     48.09 o
   4   7  17     1943.92     1839.17     57.56 o
   5   7  17     1020.08      879.32     48.94 o
   6   7  17      796.66      793.71     50.02 o
   7   7  17      396.75      366.43     53.76 o
   8   7  17     1376.26     1353.80     66.69 o
   9   7  17      518.04      525.69     79.84 o
  -9   8  17      120.78      164.63     74.50 o
  -8   8  17      492.37      516.78     74.12 o
  -7   8  17      129.87      115.07     63.60 o
  -6   8  17      475.68      494.22     54.02 o
  -5   8  17      133.97      202.97     50.80 o
  -4   8  17     1163.00     1194.18     58.51 o
  -3   8  17       49.60       72.61     49.90 o
  -2   8  17     1289.30     1201.34     47.25 o
  -1   8  17       94.52      127.51     44.56 o
   0   8  17        0.05        8.42     45.43 o
   1   8  17       93.41       99.56     43.09 o
   2   8  17     1310.14     1284.82     49.20 o
   3   8  17       46.86       31.76     40.75 o
   4   8  17     1168.77     1134.42     52.82 o
   5   8  17      143.28      175.04     44.25 o
   6   8  17      462.17      443.91     48.81 o
   7   8  17      139.23      118.63     53.51 o
   8   8  17      502.23      490.09     67.52 o
   9   8  17      121.01      133.29     76.48 o
  -9   9  17       43.10      113.59     74.58 o
  -8   9  17      921.77      964.37     77.59 o
  -7   9  17      231.82      247.68     59.29 o
  -6   9  17      328.90      379.28     52.43 o
  -5   9  17      952.40     1042.01     59.40 o
  -4   9  17      140.49      140.16     53.68 o
  -3   9  17      904.97      928.84     58.01 o
  -2   9  17      351.96      375.38     48.21 o
  -1   9  17     3932.66     3958.68     98.91 o
   0   9  17     4271.39     4019.56     72.91 o
   1   9  17     3913.01     3924.35     71.97 o
   2   9  17      350.78      417.46     42.92 o
   3   9  17      895.77      852.01     45.76 o
   4   9  17      152.90      146.17     46.73 o
   5   9  17      958.09      975.33     52.64 o
   6   9  17      315.58      365.71     50.28 o
   7   9  17      224.60      218.81     55.90 o
   8   9  17      928.07      893.66     74.18 o
   9   9  17       46.07       65.00     66.87 o
  -9  10  17      322.19      277.39     75.38 o
  -8  10  17      376.60      331.47     72.33 o
  -7  10  17       78.49       46.75     52.55 o
  -6  10  17     1040.03     1052.76     57.72 o
  -5  10  17      413.60      512.91     52.14 o
  -4  10  17      376.50      357.77     55.58 o
  -3  10  17     1470.84     1447.10     62.23 o
  -2  10  17      151.13      212.20     48.06 o
  -1  10  17      724.89      677.59     56.35 o
   0  10  17        6.27        0.00     47.83 o
   1  10  17      705.42      647.04     53.28 o
   2  10  17      150.09      175.58     42.08 o
   3  10  17     1459.26     1345.12     46.73 o
   4  10  17      386.51      345.36     48.32 o
   5  10  17      430.83      508.62     49.97 o
   6  10  17     1049.69     1069.22     56.55 o
   7  10  17       85.04       67.31     52.57 o
   8  10  17      365.29      334.32     64.28 o
   9  10  17      327.05      326.15     67.67 o
  -8  11  17       55.64       98.46     68.93 o
  -7  11  17      345.08      374.38     57.29 o
  -6  11  17      649.43      663.80     55.91 o
  -5  11  17      292.08      318.06     52.22 o
  -4  11  17       13.46       40.31     46.72 o
  -3  11  17      147.01      185.55     54.11 o
  -2  11  17      156.31      142.48     47.31 o
  -1  11  17      938.69      986.31     55.16 o
   0  11  17      341.53      265.65     54.56 o
   1  11  17      939.63      916.71     53.06 o
   2  11  17      150.58      129.36     46.19 o
   3  11  17      148.23      104.63     45.28 o
   4  11  17       14.44        0.00     57.67 o
   5  11  17      290.53      294.08     50.01 o
   6  11  17      662.40      659.88     59.86 o
   7  11  17      353.16      383.45     62.69 o
   8  11  17       49.47       63.22     63.79 o
  -8  12  17      525.63      663.47     89.07 o
  -7  12  17      943.45      903.12     68.57 o
  -6  12  17     1786.01     1829.78     72.43 o
  -5  12  17     2171.40     2240.46     71.98 o
  -4  12  17     2683.21     2692.19     73.09 o
  -3  12  17       24.03       60.88     57.94 o
  -2  12  17     1268.02     1189.30     57.70 o
  -1  12  17      698.64      718.58     54.00 o
   0  12  17    13210.75    12848.18    124.03 o
   1  12  17      694.93      685.95     54.16 o
   2  12  17     1208.42     1099.22     48.62 o
   3  12  17       25.74        0.00     52.51 o
   4  12  17     2708.59     2460.70     79.50 o
   5  12  17     2179.46     2209.37     65.89 o
   6  12  17     1825.14     1828.64     71.92 o
   7  12  17      940.72      932.37     68.46 o
   8  12  17      531.80      522.11     68.79 o
  -8  13  17      105.53       84.37    103.58 o
  -7  13  17       83.22       56.84     70.52 o
  -6  13  17      172.67      223.67     71.86 o
  -5  13  17      547.20      518.59     59.88 o
  -4  13  17      664.81      671.83     59.33 o
  -3  13  17     2657.20     2885.64     79.93 o
  -2  13  17      436.57      465.20     51.88 o
  -1  13  17       81.89      132.59     50.21 o
   0  13  17      143.30      190.31     56.50 o
   1  13  17       81.69       81.87     49.28 o
   2  13  17      437.21      395.96     56.84 o
   3  13  17     2648.45     2605.86     66.20 o
   4  13  17      662.08      664.81     60.24 o
   5  13  17      532.63      432.71     57.77 o
   6  13  17      181.90      142.50     54.22 o
   7  13  17       78.54       63.91     63.27 o
   8  13  17       96.51       92.36     67.95 o
  -7  14  17        1.86       42.87     75.83 o
  -6  14  17      106.29       66.66     74.02 o
  -5  14  17      411.03      454.45     63.20 o
  -4  14  17       35.64       82.74     57.84 o
  -3  14  17     1737.68     1798.41     87.74 o
  -2  14  17       85.72       78.19     56.58 o
  -1  14  17      345.95      353.09     59.40 o
   0  14  17        0.10       38.88     55.67 o
   1  14  17      343.30      281.10     54.26 o
   2  14  17       90.07       66.14     59.54 o
   3  14  17     1718.18     1698.73     88.62 o
   4  14  17       38.41       58.72     76.89 o
   5  14  17      412.16      433.67     62.11 o
   6  14  17      116.81       71.28     64.33 o
   7  14  17        1.87        0.00     73.83 o
  -6  15  17      578.69      651.49     79.35 o
  -5  15  17      915.91      968.91     69.21 o
  -4  15  17      114.66      163.83     61.78 o
  -3  15  17     1840.77     1986.65    101.07 o
  -2  15  17     1853.45     2041.57     89.89 o
  -1  15  17      127.25      140.94     59.12 o
   0  15  17     1229.70     1095.42     62.38 o
   1  15  17      127.78      193.17     55.52 o
   2  15  17     1809.20     1813.91     93.69 o
   3  15  17     1837.46     1835.20     92.53 o
   4  15  17      120.04      114.77     80.43 o
   5  15  17      920.54     1035.19     77.99 o
   6  15  17      571.30      617.98     76.16 o
  -6  16  17       10.04       51.75     77.69 o
  -5  16  17      565.12      643.72     69.57 o
  -4  16  17      697.06      764.75     69.33 o
  -3  16  17      153.54      171.53     79.63 o
  -2  16  17     1063.41     1126.80     76.96 o
  -1  16  17      870.56      902.14     64.95 o
   0  16  17      206.35      225.79     57.37 o
   1  16  17      846.59      819.09     84.15 o
   2  16  17     1047.33      981.62     87.11 o
   3  16  17      141.05      108.75     79.11 o
   4  16  17      695.32      717.45     90.39 o
   5  16  17      595.90      606.87     91.08 o
   6  16  17        8.21       15.57     71.16 o
  -5  17  17       30.47       55.30     67.69 o
  -4  17  17       94.46      165.93     60.69 o
  -3  17  17      189.03      225.11     64.96 o
  -2  17  17      150.07      210.43     70.96 o
  -1  17  17      118.62      162.85     68.99 o
   0  17  17       98.12      115.09     66.75 o
   1  17  17      117.98      155.87     80.54 o
   2  17  17      147.90      166.03     81.45 o
   3  17  17      186.51      186.73     84.64 o
   4  17  17       96.78       42.40     87.00 o
   5  17  17       27.52        0.00     87.46 o
  -4  18  17       52.48       72.32     67.17 o
  -3  18  17      474.28      561.89     70.62 o
  -2  18  17      912.79      888.40     93.87 o
  -1  18  17     1348.56     1296.36     80.22 o
   0  18  17      570.43      641.92     88.21 o
   1  18  17     1294.49     1280.16     96.82 o
   2  18  17      905.60      961.20     94.74 o
   3  18  17      503.34      476.44     92.21 o
   4  18  17       50.54       64.75     88.75 o
  -3  19  17       96.26      174.27     76.43 o
  -2  19  17      596.47      622.22     93.83 o
  -1  19  17      177.48      205.14     72.81 o
   0  19  17        1.23       21.27     82.84 o
   1  19  17      176.35      234.30     89.46 o
   2  19  17      592.38      573.18     95.51 o
   3  19  17       98.53       96.73     92.77 o
   0  20  17        0.04       29.42     88.28 o
   0   0  18     5867.13     5509.87    161.90 o
   1   0  18     5865.69     6153.28     65.83 o
   2   0  18     2382.64     2300.60     45.51 o
   3   0  18     1960.79     1803.12     42.17 o
   4   0  18      149.95      143.34     48.27 o
   5   0  18     2893.37     2946.60     71.90 o
   6   0  18     2927.61     3044.89     67.79 o
   7   0  18      134.96      149.62     56.65 o
   8   0  18      671.41      642.76     65.65 o
   9   0  18      228.09      294.88     67.12 o
  10   0  18     1027.28      929.43     71.71 o
 -10   1  18      244.78      256.02     66.92 o
  -9   1  18      153.31      199.73     65.86 o
  -8   1  18      109.27      125.49     59.61 o
  -7   1  18      162.66      137.26     55.81 o
  -6   1  18      243.40      255.67     47.21 o
  -5   1  18       47.21       57.43     47.08 o
  -4   1  18      123.93       97.93     43.74 o
  -3   1  18       86.76      105.29     39.90 o
  -2   1  18      452.30      468.35     34.40 o
  -1   1  18      960.72      944.59     45.41 o
   0   1  18     1254.84     1278.59     50.58 o
   1   1  18      960.31      893.30     31.97 o
   2   1  18      456.12      478.17     33.01 o
   3   1  18       85.92      100.54     27.86 o
   4   1  18      109.45      111.97     41.67 o
   5   1  18       48.89       52.90     43.10 o
   6   1  18      221.82      204.73     43.44 o
   7   1  18      159.48      185.98     50.82 o
   8   1  18      109.28      120.17     59.85 o
   9   1  18      144.00      117.38     66.12 o
  10   1  18      237.24      263.54     66.30 o
 -10   2  18       44.29       83.21     74.60 o
  -9   2  18     1363.91     1402.95     71.63 o
  -8   2  18      118.94      117.28     60.50 o
  -7   2  18     1500.72     1580.82     66.99 o
  -6   2  18        7.09       16.37     50.92 o
  -5   2  18       90.82       48.71     49.35 o
  -4   2  18     1043.19     1071.34     47.35 o
  -3   2  18      460.11      434.96     40.94 o
  -2   2  18     2548.80     2517.19     48.63 o
  -1   2  18       25.84       34.00     30.59 o
   0   2  18        6.08        8.03     22.95 o
   1   2  18       24.55       47.65     31.69 o
   2   2  18     2563.60     2501.08     50.69 o
   3   2  18      449.18      451.50     33.42 o
   4   2  18     1029.88     1058.69     43.89 o
   5   2  18       82.87       43.76     39.60 o
   6   2  18        6.26       43.38     42.56 o
   7   2  18     1498.75     1508.91     56.04 o
   8   2  18      117.63      126.36     54.10 o
   9   2  18     1376.49     1360.88     77.74 o
  10   2  18       44.89       55.06     71.80 o
 -10   3  18      378.80      409.69     71.69 o
  -9   3  18      844.51      886.05     70.42 o
  -8   3  18      622.20      647.18     65.65 o
  -7   3  18      243.88      319.16     58.56 o
  -6   3  18      609.96      644.91     56.44 o
  -5   3  18     1786.13     1698.89     61.30 o
  -4   3  18     5518.18     5677.16     65.80 o
  -3   3  18     2488.90     2530.72     49.99 o
  -2   3  18     5512.26     5313.40     71.11 o
  -1   3  18     8151.47     8034.61    123.07 o
   0   3  18     3846.96     3800.18     63.20 o
   1   3  18     8054.30     8185.13    104.66 o
   2   3  18     5593.86     5455.34     54.47 o
   3   3  18     2505.04     2617.07     54.23 o
   4   3  18     5480.07     5507.25     67.31 o
   5   3  18     1746.60     1665.08     50.09 o
   6   3  18      636.40      650.01     47.30 o
   7   3  18      249.29      240.42     46.20 o
   8   3  18      628.33      683.68     59.13 o
   9   3  18      851.43      858.19     64.82 o
  10   3  18      368.14      360.12     84.87 o
 -10   4  18       94.62      113.83     65.66 o
  -9   4  18      827.66      825.14     70.04 o
  -8   4  18      995.95     1063.73     95.45 o
  -7   4  18     1579.51     1682.35     70.94 o
  -6   4  18      158.14      182.36     55.84 o
  -5   4  18      380.89      358.77     57.55 o
  -4   4  18      821.04      850.77     53.16 o
  -3   4  18      712.46      709.07     51.86 o
  -2   4  18     1010.63      962.33     42.07 o
  -1   4  18       20.66       37.31     38.03 o
   0   4  18     2142.11     2145.67     51.88 o
   1   4  18       21.71       43.08     42.43 o
   2   4  18     1041.50     1035.22     38.99 o
   3   4  18      716.02      685.66     43.72 o
   4   4  18      825.17      892.69     43.47 o
   5   4  18      397.04      392.09     41.27 o
   6   4  18      146.41      174.49     45.16 o
   7   4  18     1593.77     1553.38     57.82 o
   8   4  18     1008.35      978.11     62.29 o
   9   4  18      809.02      809.34     65.47 o
  10   4  18       97.45      114.66     82.40 o
  -9   5  18      154.84      148.11     77.43 o
  -8   5  18      696.10      705.64     64.93 o
  -7   5  18       16.07       24.37     57.60 o
  -6   5  18      469.17      512.80     50.78 o
  -5   5  18      335.74      300.10     51.46 o
  -4   5  18       19.50       16.67     47.80 o
  -3   5  18       16.99       35.38     47.78 o
  -2   5  18      197.48      229.13     50.91 o
  -1   5  18      693.69      647.33     42.10 o
   0   5  18     1344.69     1312.92     48.07 o
   1   5  18      686.66      648.65     47.99 o
   2   5  18      191.26      217.27     45.61 o
   3   5  18       20.88       35.67     38.79 o
   4   5  18       16.60        6.21     37.72 o
   5   5  18      356.32      344.67     45.51 o
   6   5  18      465.84      470.98     46.87 o
   7   5  18       13.32        6.85     46.26 o
   8   5  18      704.64      704.85     56.23 o
   9   5  18      150.22      108.71     78.13 o
  -9   6  18      220.71      232.84     76.40 o
  -8   6  18       70.02       74.92     70.32 o
  -7   6  18      172.53      208.79     71.82 o
  -6   6  18     1513.54     1480.21     68.49 o
  -5   6  18      666.59      668.18     55.16 o
  -4   6  18     2555.73     2483.03     65.61 o
  -3   6  18     2381.54     2311.70     64.48 o
  -2   6  18     3362.48     3123.67     69.93 o
  -1   6  18       69.02       68.68     40.93 o
   0   6  18     2234.36     2077.01     57.05 o
   1   6  18       76.92       49.25     44.51 o
   2   6  18     3388.42     3246.17     61.25 o
   3   6  18     2363.94     2300.52     59.04 o
   4   6  18     2467.29     2263.98     52.90 o
   5   6  18      673.24      672.30     48.81 o
   6   6  18     1495.78     1499.89     56.21 o
   7   6  18      166.04      200.08     48.26 o
   8   6  18       64.40       78.40     56.79 o
   9   6  18      227.44      215.87     80.88 o
  -9   7  18      102.10       76.75     77.68 o
  -8   7  18      567.20      595.61     77.18 o
  -7   7  18      490.45      558.14     67.99 o
  -6   7  18      416.02      398.84     62.14 o
  -5   7  18      653.01      693.59     55.72 o
  -4   7  18      287.25      333.41     52.15 o
  -3   7  18      337.57      356.41     52.56 o
  -2   7  18      195.76      201.43     50.68 o
  -1   7  18      587.78      508.33     44.61 o
   0   7  18        7.06        6.37     42.65 o
   1   7  18      600.87      612.71     47.80 o
   2   7  18      201.07      202.25     42.64 o
   3   7  18      328.41      303.69     40.05 o
   4   7  18      273.37      274.36     48.56 o
   5   7  18      644.58      662.57     48.41 o
   6   7  18      403.08      435.92     48.70 o
   7   7  18      507.04      516.34     56.60 o
   8   7  18      559.89      574.22     61.12 o
   9   7  18      111.21       94.67     74.41 o
  -9   8  18      592.14      660.26     82.76 o
  -8   8  18      665.59      622.79     77.59 o
  -7   8  18      831.02      952.35     73.59 o
  -6   8  18      253.97      260.70     55.36 o
  -5   8  18      169.25      212.80     52.31 o
  -4   8  18      648.92      632.99     55.84 o
  -3   8  18      847.27      817.88     56.10 o
  -2   8  18      336.74      343.94     42.95 o
  -1   8  18       64.40       47.08     44.35 o
   0   8  18        2.83       30.72     46.85 o
   1   8  18       64.80       55.86     43.36 o
   2   8  18      340.79      314.10     44.16 o
   3   8  18      842.72      847.80     47.56 o
   4   8  18      649.42      577.44     54.74 o
   5   8  18      171.59      182.84     44.10 o
   6   8  18      256.68      257.36     53.24 o
   7   8  18      845.54      929.70     61.99 o
   8   8  18      656.91      629.00     68.86 o
   9   8  18      586.43      532.10     83.77 o
  -9   9  18      101.35      108.64     76.88 o
  -8   9  18      256.33      199.46     71.86 o
  -7   9  18     1741.00     1703.87     81.85 o
  -6   9  18      593.48      584.50     54.67 o
  -5   9  18     1267.47     1404.33     62.66 o
  -4   9  18      421.13      456.02     56.54 o
  -3   9  18     5329.23     5129.64    101.67 o
  -2   9  18      307.25      369.02     45.26 o
  -1   9  18     2166.70     2232.56    118.38 o
   0   9  18      130.53      108.15     46.92 o
   1   9  18     2101.34     2128.32     58.43 o
   2   9  18      315.03      311.05     43.56 o
   3   9  18     5224.49     4854.20     70.14 o
   4   9  18      407.56      401.39     46.43 o
   5   9  18     1241.84     1321.15     56.15 o
   6   9  18      590.37      655.72     54.67 o
   7   9  18     1798.65     1756.33     65.72 o
   8   9  18      252.56      198.98     66.52 o
   9   9  18       93.77       84.20     68.16 o
  -8  10  18       66.87      115.66     69.81 o
  -7  10  18      349.16      333.17     70.19 o
  -6  10  18      847.77      931.10     57.91 o
  -5  10  18      877.93      912.23     56.88 o
  -4  10  18      823.73      796.79     59.90 o
  -3  10  18      166.71      195.88     54.51 o
  -2  10  18      614.87      626.01     52.01 o
  -1  10  18      106.42       83.84     53.39 o
   0  10  18     1456.38     1430.23     59.90 o
   1  10  18      100.68      105.87     50.18 o
   2  10  18      618.44      592.95     46.68 o
   3  10  18      169.62      130.81     50.88 o
   4  10  18      801.26      668.50     47.66 o
   5  10  18      874.79      858.57     60.38 o
   6  10  18      872.32      883.14     57.72 o
   7  10  18      364.07      338.16     55.30 o
   8  10  18       56.32        7.22     63.95 o
  -8  11  18      369.49      402.26     76.91 o
  -7  11  18      484.00      531.21     65.74 o
  -6  11  18      221.47      197.72     54.86 o
  -5  11  18      181.75      215.17     58.53 o
  -4  11  18       74.25      135.36     55.13 o
  -3  11  18      908.96      862.80     61.11 o
  -2  11  18      163.74      173.28     49.30 o
  -1  11  18      410.50      417.02     51.82 o
   0  11  18      531.08      474.48     57.59 o
   1  11  18      414.16      458.58     50.80 o
   2  11  18      168.05      147.19     48.51 o
   3  11  18      920.97      843.24     52.70 o
   4  11  18       76.14       45.69     48.48 o
   5  11  18      187.00      210.04     51.60 o
   6  11  18      218.28      215.84     59.42 o
   7  11  18      507.48      564.35     63.97 o
   8  11  18      376.80      341.46     68.81 o
  -8  12  18       86.59       70.10    102.78 o
  -7  12  18      573.72      575.95     75.47 o
  -6  12  18      200.01      230.72     61.96 o
  -5  12  18     2413.67     2338.08     75.02 o
  -4  12  18      422.84      466.82     57.87 o
  -3  12  18      873.36      935.30     61.29 o
  -2  12  18      329.72      273.19     51.59 o
  -1  12  18     1026.51      948.05     57.15 o
   0  12  18     1124.69     1057.18     63.56 o
   1  12  18      991.14      852.39     56.18 o
   2  12  18      322.74      250.99     48.03 o
   3  12  18      894.83      884.31     60.62 o
   4  12  18      414.58      372.35     62.93 o
   5  12  18     2377.73     2274.85     68.85 o
   6  12  18      206.33      223.78     61.06 o
   7  12  18      601.07      512.74     65.14 o
   8  12  18       80.99       47.61     66.10 o
  -7  13  18      332.93      417.46     73.11 o
  -6  13  18      947.48      918.82     78.24 o
  -5  13  18      686.86      682.41     72.07 o
  -4  13  18      241.25      260.79     68.19 o
  -3  13  18       69.09       76.34     54.21 o
  -2  13  18     2087.16     2029.96     64.01 o
  -1  13  18       19.13       20.38     50.96 o
   0  13  18     1358.30     1348.07     66.80 o
   1  13  18       20.32       15.68     50.83 o
   2  13  18     2086.85     2070.30     70.11 o
   3  13  18       64.37       41.42     50.35 o
   4  13  18      234.06      201.43     63.50 o
   5  13  18      678.21      636.47     57.71 o
   6  13  18      951.58      939.83     66.51 o
   7  13  18      351.33      331.02     74.69 o
  -7  14  18      173.48      199.15     76.93 o
  -6  14  18      622.47      698.75     80.16 o
  -5  14  18       94.35       87.36     71.13 o
  -4  14  18      213.67      224.10     70.87 o
  -3  14  18        1.73       39.34     73.69 o
  -2  14  18       50.47       81.09     72.17 o
  -1  14  18      176.34      202.23     59.66 o
   0  14  18      591.38      529.10     62.04 o
   1  14  18      176.79      234.84     54.42 o
   2  14  18       53.77       70.88     64.31 o
   3  14  18        1.34       23.39     76.21 o
   4  14  18      212.89      207.03     77.78 o
   5  14  18       94.76       78.95     60.48 o
   6  14  18      637.94      660.45     69.36 o
   7  14  18      175.85      185.84     67.74 o
  -6  15  18      341.61      365.98     77.48 o
  -5  15  18      461.02      562.60     79.27 o
  -4  15  18      312.15      349.40     73.55 o
  -3  15  18     1543.45     1623.57     90.82 o
  -2  15  18      600.08      674.62     80.95 o
  -1  15  18     1278.76     1292.23     72.06 o
   0  15  18        2.63       14.47     55.96 o
   1  15  18     1217.55     1140.99     75.15 o
   2  15  18      585.96      554.33     84.66 o
   3  15  18     1489.75     1497.21     93.62 o
   4  15  18      294.74      365.63     82.43 o
   5  15  18      495.99      511.25     73.71 o
   6  15  18      339.87      419.04     77.79 o
  -5  16  18      544.65      598.11     79.74 o
  -4  16  18      244.42      258.37     74.09 o
  -3  16  18      720.12      794.95     86.14 o
  -2  16  18       88.74      152.86     77.14 o
  -1  16  18     1388.62     1374.13     69.73 o
   0  16  18        2.20       33.66     59.41 o
   1  16  18     1401.49     1372.83     92.71 o
   2  16  18       89.26       71.51     80.82 o
   3  16  18      708.63      747.57     92.32 o
   4  16  18      233.56      215.78     84.72 o
   5  16  18      553.13      544.12     91.48 o
  -5  17  18       74.94       85.16     78.82 o
  -4  17  18      309.40      258.46     78.66 o
  -3  17  18      412.81      394.44     76.69 o
  -2  17  18      446.38      501.65     77.36 o
  -1  17  18       31.23       63.95     68.17 o
   0  17  18      954.32      864.54     75.90 o
   1  17  18       29.11       67.64     84.60 o
   2  17  18      445.90      491.22     89.45 o
   3  17  18      412.02      321.46     88.80 o
   4  17  18      307.33      306.41     92.10 o
   5  17  18       66.26       39.45     88.25 o
  -4  18  18      693.52      745.16     75.25 o
  -3  18  18       20.95       50.80     73.10 o
  -2  18  18       90.26      155.27     87.82 o
  -1  18  18     2730.27     2802.09    110.03 o
   0  18  18      230.63      201.86     85.06 o
   1  18  18     2736.72     2798.26    110.20 o
   2  18  18       85.17       84.69     89.28 o
   3  18  18       23.46        8.90     88.66 o
   4  18  18      708.32      797.38     99.11 o
  -2  19  18      504.50      515.61     92.44 o
  -1  19  18      346.37      440.06    111.31 o
   0  19  18      195.79      212.67     87.11 o
   1  19  18      363.07      317.07     89.15 o
   2  19  18      493.50      508.54     93.88 o
   1   0  19     5542.13     5761.44     66.09 o
   2   0  19     1799.51     2065.46     43.23 o
   3   0  19      313.31      389.37     42.87 o
   4   0  19       12.60       78.15     47.74 o
   5   0  19     3046.38     3041.30     73.47 o
   6   0  19     2320.92     2457.44     64.85 o
   7   0  19        3.26       13.35     55.22 o
   8   0  19       93.04      115.70     62.04 o
   9   0  19       10.89        0.00     65.68 o
  -9   1  19      952.49      948.68     86.90 o
  -8   1  19     1417.50     1445.05     73.22 o
  -7   1  19      222.25      208.28     55.92 o
  -6   1  19      353.17      361.96     55.05 o
  -5   1  19      613.93      557.76     55.16 o
  -4   1  19     1135.11     1128.23     56.04 o
  -3   1  19     2005.07     1945.19     52.90 o
  -2   1  19       28.18       48.42     32.14 o
  -1   1  19      486.92      456.58     41.29 o
   0   1  19      247.33      238.95     45.11 o
   1   1  19      495.94      470.00     40.76 o
   2   1  19       27.75       39.07     30.53 o
   3   1  19     1986.47     1958.49     40.73 o
   4   1  19     1139.77     1209.97     50.43 o
   5   1  19      604.69      621.20     50.34 o
   6   1  19      352.79      315.33     45.29 o
   7   1  19      229.20      244.56     57.93 o
   8   1  19     1391.92     1259.40     72.27 o
   9   1  19      969.19     1094.62     76.13 o
  -9   2  19      144.46      147.94     77.78 o
  -8   2  19      727.99      757.03     80.12 o
  -7   2  19      407.38      431.84     75.31 o
  -6   2  19      136.08      115.19     50.48 o
  -5   2  19      305.95      258.06     52.73 o
  -4   2  19      134.35      171.85     46.92 o
  -3   2  19      558.92      526.27     41.80 o
  -2   2  19      603.31      559.64     34.62 o
  -1   2  19      630.14      591.30     35.22 o
   0   2  19      189.40      185.64     39.85 o
   1   2  19      648.60      649.26     35.34 o
   2   2  19      618.44      612.82     34.51 o
   3   2  19      559.03      512.95     33.81 o
   4   2  19      136.71      163.01     38.96 o
   5   2  19      281.12      257.26     41.29 o
   6   2  19      128.01      127.30     43.47 o
   7   2  19      408.17      412.97     53.97 o
   8   2  19      749.42      735.17     60.53 o
   9   2  19      137.50      103.21     65.80 o
  -9   3  19      515.20      490.11     76.33 o
  -8   3  19      805.54      804.98     83.26 o
  -7   3  19      729.42      728.98     77.91 o
  -6   3  19      915.94      924.80     76.76 o
  -5   3  19      100.92       73.95     68.49 o
  -4   3  19      370.14      378.07     52.90 o
  -3   3  19      478.80      475.61     56.98 o
  -2   3  19     4820.29     4641.92     64.32 o
  -1   3  19    14017.87    14152.06    172.10 o
   0   3  19    13598.81    13089.63    146.62 o
   1   3  19    13893.03    14021.17    116.63 o
   2   3  19     4913.07     4767.83     56.15 o
   3   3  19      545.06      517.73     37.54 o
   4   3  19      360.73      377.72     40.47 o
   5   3  19      121.51      117.55     41.14 o
   6   3  19      925.84      991.06     51.07 o
   7   3  19      755.39      788.24     52.31 o
   8   3  19      797.01      829.54     62.06 o
   9   3  19      525.72      519.08     63.02 o
  -9   4  19      815.76      836.61     81.05 o
  -8   4  19      178.50      220.67     77.48 o
  -7   4  19      179.73      199.05     73.60 o
  -6   4  19      196.01      189.53     68.91 o
  -5   4  19      998.21      919.44     64.23 o
  -4   4  19      188.93      157.60     47.51 o
  -3   4  19      393.36      380.09     50.57 o
  -2   4  19      726.38      717.61     56.73 o
  -1   4  19      444.33      450.02     41.48 o
   0   4  19        4.27        2.23     42.12 o
   1   4  19      434.46      435.61     45.59 o
   2   4  19      714.86      788.24     40.64 o
   3   4  19      394.07      339.21     40.63 o
   4   4  19      199.34      168.19     39.93 o
   5   4  19     1008.12      963.31     46.62 o
   6   4  19      193.49      237.78     46.80 o
   7   4  19      178.27      168.54     48.98 o
   8   4  19      172.23      192.86     57.23 o
   9   4  19      803.46      786.99     74.07 o
  -9   5  19      946.73     1047.56     87.37 o
  -8   5  19      999.21     1029.62     91.72 o
  -7   5  19      680.28      782.91     77.56 o
  -6   5  19       40.99       33.12     55.91 o
  -5   5  19      153.03      135.94     56.11 o
  -4   5  19       91.83      117.15     48.76 o
  -3   5  19      396.67      387.25     50.84 o
  -2   5  19      147.03      128.54     50.00 o
  -1   5  19      909.42      925.57     43.77 o
   0   5  19      331.05      289.60     41.68 o
   1   5  19      913.20      916.65     49.43 o
   2   5  19      144.63      135.95     45.37 o
   3   5  19      395.63      374.80     41.89 o
   4   5  19       96.79      115.36     40.17 o
   5   5  19      156.37      142.40     45.51 o
   6   5  19       38.97       28.68     44.43 o
   7   5  19      689.28      737.75     53.49 o
   8   5  19     1006.69     1015.16     66.01 o
   9   5  19      944.94     1075.78     88.96 o
  -9   6  19     1062.15     1015.82     86.00 o
  -8   6  19       92.13       65.51     72.07 o
  -7   6  19      662.88      639.57     79.75 o
  -6   6  19     2107.25     2191.00     76.37 o
  -5   6  19     1571.19     1671.78     64.10 o
  -4   6  19      680.15      774.02     57.08 o
  -3   6  19      231.21      185.76     51.69 o
  -2   6  19     1208.80     1062.74     57.47 o
  -1   6  19     1817.31     1685.66     51.51 o
   0   6  19     3656.37     3499.66     63.98 o
   1   6  19     1869.43     1787.70     56.78 o
   2   6  19     1172.88     1028.92     53.93 o
   3   6  19      224.09      191.43     43.93 o
   4   6  19      707.73      760.06     45.37 o
   5   6  19     1551.94     1577.68     55.83 o
   6   6  19     2118.71     2110.29     60.76 o
   7   6  19      645.89      601.56     52.69 o
   8   6  19       85.08      105.60     57.71 o
   9   6  19     1053.98     1007.78     90.77 o
  -9   7  19      157.67      137.03     78.00 o
  -8   7  19     1687.56     1645.65     87.18 o
  -7   7  19      579.01      474.59     78.53 o
  -6   7  19      578.36      612.94     64.38 o
  -5   7  19      798.70      898.47     59.46 o
  -4   7  19      357.29      337.69     54.00 o
  -3   7  19     2085.06     2103.25     66.42 o
  -2   7  19      703.86      666.78     55.32 o
  -1   7  19      413.10      407.59     44.98 o
   0   7  19        3.82       23.13     43.67 o
   1   7  19      426.23      393.51     47.85 o
   2   7  19      705.48      657.22     48.54 o
   3   7  19     2101.06     2128.57     57.31 o
   4   7  19      365.29      282.57     50.31 o
   5   7  19      794.59      761.32     51.04 o
   6   7  19      563.01      570.95     51.53 o
   7   7  19      579.46      496.45     58.97 o
   8   7  19     1688.95     1717.48     70.99 o
   9   7  19      168.81      115.21     77.03 o
  -9   8  19       49.20       46.04     79.95 o
  -8   8  19      164.96      122.82     73.90 o
  -7   8  19      329.11      305.43     72.19 o
  -6   8  19      448.90      475.03     66.23 o
  -5   8  19       17.88       15.49     51.80 o
  -4   8  19      401.03      455.13     55.93 o
  -3   8  19       57.87       69.64     53.06 o
  -2   8  19      331.81      315.64     44.04 o
  -1   8  19      728.24      686.72     59.69 o
   0   8  19      150.48      139.17     47.49 o
   1   8  19      734.25      716.27     50.80 o
   2   8  19      344.99      338.50     45.60 o
   3   8  19       60.26       21.31     41.02 o
   4   8  19      394.34      426.51     54.67 o
   5   8  19       20.90       20.01     44.32 o
   6   8  19      438.13      458.94     56.54 o
   7   8  19      325.82      259.28     59.06 o
   8   8  19      157.66      120.12     65.96 o
   9   8  19       49.24       72.24     80.86 o
  -8   9  19      105.95      130.77     72.54 o
  -7   9  19      256.21      225.22     70.54 o
  -6   9  19      691.41      700.47     63.15 o
  -5   9  19      202.70      271.48     55.81 o
  -4   9  19     1802.83     1921.53     67.58 o
  -3   9  19     1726.01     1660.76     65.09 o
  -2   9  19     1888.39     1753.73     55.34 o
  -1   9  19     5826.48     6031.92    121.67 o
   0   9  19     1907.04     1996.70     72.91 o
   1   9  19     5810.45     5943.81     89.47 o
   2   9  19     1810.45     1715.93     55.38 o
   3   9  19     1711.27     1607.88     54.86 o
   4   9  19     1803.23     1790.66     60.32 o
   5   9  19      194.98      178.83     49.26 o
   6   9  19      699.94      718.22     55.85 o
   7   9  19      252.13      257.71     57.23 o
   8   9  19       93.60      142.42     67.33 o
  -8  10  19      232.13      226.86     75.56 o
  -7  10  19       46.48       22.57     70.57 o
  -6  10  19      228.14      257.36     55.48 o
  -5  10  19       41.35       96.47     56.31 o
  -4  10  19     1022.78     1067.20     62.78 o
  -3  10  19     1017.19     1043.98     62.59 o
  -2  10  19      799.89      815.47     51.73 o
  -1  10  19      465.21      445.88     55.78 o
   0  10  19      315.74      347.32     54.32 o
   1  10  19      462.14      361.30     53.17 o
   2  10  19      792.81      784.19     49.94 o
   3  10  19     1019.97      939.88     58.74 o
   4  10  19     1017.31     1006.10     57.47 o
   5  10  19       39.28       54.15     54.20 o
   6  10  19      243.00      214.60     53.52 o
   7  10  19       54.99       34.47     55.15 o
   8  10  19      228.18      290.92     67.40 o
  -8  11  19       44.89       25.22     85.73 o
  -7  11  19      254.11      316.88     85.18 o
  -6  11  19       59.20       76.79     59.58 o
  -5  11  19       73.28       97.08     57.44 o
  -4  11  19       83.42      107.27     56.92 o
  -3  11  19       71.23       69.59     55.08 o
  -2  11  19      120.03      122.04     50.42 o
  -1  11  19      269.60      289.67     51.50 o
   0  11  19      231.46      154.89     55.13 o
   1  11  19      262.67      289.44     51.43 o
   2  11  19      121.16      102.56     48.63 o
   3  11  19       72.75       82.55     56.02 o
   4  11  19       82.30       59.58     51.18 o
   5  11  19       74.84       83.01     57.21 o
   6  11  19       57.87      100.70     54.87 o
   7  11  19      259.84      253.78     63.97 o
   8  11  19       47.26       51.53     67.70 o
  -7  12  19      939.32      980.51     89.62 o
  -6  12  19     1906.53     1886.84     77.20 o
  -5  12  19      174.96      192.35     61.10 o
  -4  12  19      903.58      994.81     63.83 o
  -3  12  19      395.36      431.18     58.57 o
  -2  12  19     1128.32     1335.27     71.47 o
  -1  12  19      328.03      321.22     53.08 o
   0  12  19     1595.47     1410.57     67.81 o
   1  12  19      323.29      334.41     53.04 o
   2  12  19     1092.02     1006.03     57.56 o
   3  12  19      399.53      408.41     58.40 o
   4  12  19      917.08      996.37     63.41 o
   5  12  19      181.49      175.46     55.01 o
   6  12  19     1843.97     1758.58     75.75 o
   7  12  19      947.94      977.25     73.18 o
  -7  13  19     1012.17     1057.69    109.29 o
  -6  13  19      425.99      401.84     74.44 o
  -5  13  19     1093.90     1121.93     80.99 o
  -4  13  19      415.82      423.07     70.54 o
  -3  13  19      968.69     1046.99     72.89 o
  -2  13  19      431.51      433.31     65.09 o
  -1  13  19       19.77       72.60     52.41 o
   0  13  19      288.48      239.18     57.71 o
   1  13  19       20.18       36.03     53.60 o
   2  13  19      420.82      379.51     59.19 o
   3  13  19      960.70      911.25     58.14 o
   4  13  19      414.64      413.34     66.72 o
   5  13  19     1103.18     1082.67     63.87 o
   6  13  19      418.51      403.15     64.27 o
   7  13  19      985.77      981.27     83.82 o
  -6  14  19      257.12      249.76     78.35 o
  -5  14  19       89.88      163.77     73.67 o
  -4  14  19      462.35      533.24     74.06 o
  -3  14  19      151.29      177.93     68.76 o
  -2  14  19      284.09      286.52     75.91 o
  -1  14  19      236.76      261.80     61.57 o
   0  14  19      302.73      356.57     61.65 o
   1  14  19      229.56      217.68     56.00 o
   2  14  19      282.96      290.51     68.22 o
   3  14  19      149.26      189.28     76.71 o
   4  14  19      469.01      452.06     74.18 o
   5  14  19       87.79      100.16     57.01 o
   6  14  19      261.15      256.64     78.30 o
  -6  15  19     1079.39     1037.13     85.39 o
  -5  15  19       93.71       98.21     76.55 o
  -4  15  19       26.51       54.44     70.48 o
  -3  15  19       63.35      134.31     79.69 o
  -2  15  19     3921.43     3833.46    109.62 o
  -1  15  19      223.52      188.62     63.75 o
   0  15  19     1052.41     1166.13     67.65 o
   1  15  19      231.98      253.12     68.75 o
   2  15  19     3926.00     3733.05    111.98 o
   3  15  19       61.86       61.04     79.87 o
   4  15  19       30.03       58.77     82.57 o
   5  15  19       99.84      130.32     71.48 o
   6  15  19     1125.66     1100.48     85.28 o
  -5  16  19       90.26       98.07     76.37 o
  -4  16  19      249.28      226.88     74.94 o
  -3  16  19      642.88      620.55     85.41 o
  -2  16  19      550.63      614.49     85.85 o
  -1  16  19      938.64      963.38     68.08 o
   0  16  19        0.02       21.93     67.81 o
   1  16  19      934.95      974.62     89.52 o
   2  16  19      565.24      570.89     87.17 o
   3  16  19      628.24      575.06     90.44 o
   4  16  19      260.36      162.39     88.21 o
   5  16  19       99.60      127.76     90.49 o
  -4  17  19       48.16       56.53     77.60 o
  -3  17  19       46.39      129.08     75.35 o
  -2  17  19      138.19      146.11     73.95 o
  -1  17  19      147.93      223.31     85.07 o
   0  17  19       23.96       57.00     82.96 o
   1  17  19      149.21      183.90     85.86 o
   2  17  19      135.62      208.31     85.14 o
   3  17  19       47.80       31.40     86.07 o
   4  17  19       48.49        0.00     89.06 o
  -3  18  19        1.61      109.44     78.63 o
  -2  18  19      656.19      682.34     91.50 o
  -1  18  19      692.73      738.44     94.01 o
   0  18  19      702.73      792.29     93.51 o
   1  18  19      685.01      604.30     93.10 o
   2  18  19      634.66      492.91     93.53 o
   3  18  19        0.51        0.00     92.82 o
   0  19  19        3.44       29.64     88.33 o
   0   0  20     4030.76     3893.75     93.97 o
   1   0  20     1780.16     1817.71     49.08 o
   2   0  20    11536.98    11228.01     79.13 o
   3   0  20     7272.57     6972.77     90.10 o
   4   0  20     9934.14    10012.89    130.87 o
   5   0  20       13.01       16.77     51.02 o
   6   0  20      187.82      269.46     54.11 o
   7   0  20      121.00      140.90     56.92 o
   8   0  20      254.31      222.12     63.81 o
   9   0  20        1.07       23.94     79.16 o
  -9   1  20      156.86      206.40     83.39 o
  -8   1  20      535.91      624.11     84.00 o
  -7   1  20      360.72      363.79     72.61 o
  -6   1  20      300.51      266.33     55.26 o
  -5   1  20       55.80       63.64     51.54 o
  -4   1  20      436.33      511.86     51.56 o
  -3   1  20        0.44       13.81     39.25 o
  -2   1  20      642.34      659.07     37.56 o
  -1   1  20        2.97       16.02     39.27 o
   0   1  20     1707.93     1668.62     50.92 o
   1   1  20        2.57        5.53     38.87 o
   2   1  20      654.85      669.20     41.41 o
   3   1  20        0.15       12.49     35.16 o
   4   1  20      460.48      507.53     43.30 o
   5   1  20       51.67       81.64     46.15 o
   6   1  20      273.38      296.03     51.00 o
   7   1  20      372.54      333.55     59.33 o
   8   1  20      543.89      579.46     68.77 o
   9   1  20      161.13      183.98     67.72 o
  -9   2  20      552.24      593.94     89.34 o
  -8   2  20      590.08      514.77     80.25 o
  -7   2  20     1272.31     1296.74     84.76 o
  -6   2  20      681.30      686.48     75.38 o
  -5   2  20      107.29       70.34     66.18 o
  -4   2  20      456.08      473.14     68.04 o
  -3   2  20      200.82      225.22     54.06 o
  -2   2  20      829.36      806.28     44.46 o
  -1   2  20      599.61      562.11     45.41 o
   0   2  20      633.02      626.96     44.38 o
   1   2  20      602.03      601.10     47.55 o
   2   2  20      835.26      810.73     35.42 o
   3   2  20      198.93      227.96     32.88 o
   4   2  20      461.36      487.02     41.83 o
   5   2  20      106.82       90.36     40.84 o
   6   2  20      681.08      691.46     49.90 o
   7   2  20     1262.26     1318.20     62.50 o
   8   2  20      581.44      554.05     67.50 o
   9   2  20      578.01      682.48     71.62 o
  -9   3  20      175.38      140.93     75.98 o
  -8   3  20      744.20      817.73     88.11 o
  -7   3  20      391.83      475.82     75.74 o
  -6   3  20      337.09      386.36     69.65 o
  -5   3  20      662.51      723.81     74.13 o
  -4   3  20     2186.26     2040.01     81.73 o
  -3   3  20      513.48      579.37     59.74 o
  -2   3  20      308.13      411.82     56.19 o
  -1   3  20        3.12      139.57     43.18 o
   0   3  20     1738.57     1811.43     55.42 o
   1   3  20        3.88      114.46     42.16 o
   2   3  20      311.81      375.76     37.60 o
   3   3  20      513.18      584.17     38.66 o
   4   3  20     2160.83     2045.73     52.95 o
   5   3  20      655.64      635.98     45.57 o
   6   3  20      328.52      350.81     47.72 o
   7   3  20      387.40      432.25     51.34 o
   8   3  20      746.86      766.53     62.02 o
   9   3  20      170.36      124.13     67.48 o
  -9   4  20      816.74      892.05     83.20 o
  -8   4  20       24.28       35.44     79.63 o
  -7   4  20     1352.85     1528.11     89.96 o
  -6   4  20      264.55      265.58     71.33 o
  -5   4  20      274.48      314.25     73.49 o
  -4   4  20      717.86      714.77     53.24 o
  -3   4  20      603.37      607.09     54.28 o
  -2   4  20     1548.69     1450.95     62.58 o
  -1   4  20      728.79      712.05     46.52 o
   0   4  20      371.04      395.14     45.25 o
   1   4  20      736.03      742.57     37.73 o
   2   4  20     1551.51     1541.36     45.51 o
   3   4  20      593.59      581.24     39.54 o
   4   4  20      718.74      668.52     43.94 o
   5   4  20      288.47      320.60     49.23 o
   6   4  20      261.06      290.55     46.89 o
   7   4  20     1346.48     1419.02     59.86 o
   8   4  20       23.22       42.63     57.68 o
   9   4  20      822.60      854.45     74.33 o
  -9   5  20     1205.77     1292.74     86.00 o
  -8   5  20      203.46      283.43     83.44 o
  -7   5  20      760.27      822.93     80.70 o
  -6   5  20      122.18      137.14     59.84 o
  -5   5  20     1154.81     1261.05     67.85 o
  -4   5  20      309.16      336.60     52.30 o
  -3   5  20      196.84      152.26     52.43 o
  -2   5  20      204.34      207.90     51.30 o
  -1   5  20      286.37      227.11     40.39 o
   0   5  20        5.07       17.44     40.42 o
   1   5  20      291.07      259.21     44.97 o
   2   5  20      212.88      226.55     39.04 o
   3   5  20      182.14      163.45     41.75 o
   4   5  20      295.24      346.37     42.76 o
   5   5  20     1163.14     1132.53     56.38 o
   6   5  20      115.33      108.83     46.93 o
   7   5  20      759.14      792.20     55.96 o
   8   5  20      203.90      180.45     59.52 o
   9   5  20     1195.35     1276.47     80.35 o
  -9   6  20       92.63      174.60     78.61 o
  -8   6  20     1534.91     1733.16     87.99 o
  -7   6  20     1227.21     1342.06     90.41 o
  -6   6  20     1209.51     1294.37     72.44 o
  -5   6  20     2602.20     2888.15     81.23 o
  -4   6  20     1587.08     1644.84     64.31 o
  -3   6  20     3689.75     3695.16     76.09 o
  -2   6  20      592.63      643.47     55.27 o
  -1   6  20      424.64      380.68     43.55 o
   0   6  20     5751.20     5494.91     70.82 o
   1   6  20      387.96      336.66     43.08 o
   2   6  20      662.14      706.20     48.77 o
   3   6  20     3603.14     3538.13     74.09 o
   4   6  20     1605.70     1529.04     51.52 o
   5   6  20     2659.59     2813.83     64.21 o
   6   6  20     1197.15     1207.56     56.01 o
   7   6  20     1239.20     1173.17     58.74 o
   8   6  20     1553.47     1612.12     79.85 o
   9   6  20      100.46      114.73     79.68 o
  -8   7  20     1278.87     1278.89     86.78 o
  -7   7  20      393.14      387.62     80.19 o
  -6   7  20      658.10      689.78     67.03 o
  -5   7  20      303.44      331.76     54.86 o
  -4   7  20      461.11      500.83     56.19 o
  -3   7  20      503.66      484.62     55.53 o
  -2   7  20       78.91       80.90     52.94 o
  -1   7  20       25.67        8.12     53.15 o
   0   7  20      288.50      275.54     42.59 o
   1   7  20       30.57       42.20     46.25 o
   2   7  20       72.03       62.79     44.46 o
   3   7  20      510.63      491.72     48.04 o
   4   7  20      460.03      485.60     53.00 o
   5   7  20      305.84      254.32     47.33 o
   6   7  20      666.66      685.47     53.97 o
   7   7  20      403.17      351.51     59.84 o
   8   7  20     1297.03     1244.41     68.69 o
  -8   8  20      698.45      696.27     83.30 o
  -7   8  20       36.53       72.82     71.07 o
  -6   8  20      259.01      260.22     67.08 o
  -5   8  20       78.62      113.72     54.83 o
  -4   8  20      150.09       96.33     53.77 o
  -3   8  20      240.13      313.43     56.15 o
  -2   8  20      472.86      428.26     46.07 o
  -1   8  20      119.00      134.40     55.79 o
   0   8  20        0.59       23.28     49.68 o
   1   8  20      120.39      161.18     47.93 o
   2   8  20      473.93      453.51     48.17 o
   3   8  20      241.46      275.62     45.98 o
   4   8  20      146.16       90.43     53.11 o
   5   8  20       78.70      107.46     45.36 o
   6   8  20      268.95      263.56     55.52 o
   7   8  20       38.84       79.88     57.78 o
   8   8  20      703.68      668.33     65.30 o
  -8   9  20      169.64      165.86     76.87 o
  -7   9  20      219.80      222.54     75.17 o
  -6   9  20     1503.45     1529.30     79.46 o
  -5   9  20     2804.07     2910.13     76.84 o
  -4   9  20       74.60       81.26     53.90 o
  -3   9  20     1031.41     1220.30     62.78 o
  -2   9  20      732.16      760.66     59.98 o
  -1   9  20      660.55      657.38     61.84 o
   0   9  20       65.42      112.76     49.90 o
   1   9  20      674.35      652.26     51.82 o
   2   9  20      740.33      672.35     50.26 o
   3   9  20      997.26     1102.28     49.59 o
   4   9  20       73.57       89.29     50.41 o
   5   9  20     2836.35     2841.17     70.20 o
   6   9  20     1504.91     1473.57     63.94 o
   7   9  20      217.22      165.70     57.28 o
   8   9  20      173.61      191.77     65.59 o
  -8  10  20      882.23      831.83     83.28 o
  -7  10  20      130.96      118.01     72.93 o
  -6  10  20      303.61      279.68     61.74 o
  -5  10  20      666.40      719.12     63.56 o
  -4  10  20      380.28      385.66     59.08 o
  -3  10  20      481.65      461.57     58.43 o
  -2  10  20      135.16      134.65     55.66 o
  -1  10  20      364.61      361.37     56.18 o
   0  10  20      832.77      781.07     57.87 o
   1  10  20      361.76      361.93     55.05 o
   2  10  20      145.50      122.59     47.41 o
   3  10  20      477.12      487.06     56.18 o
   4  10  20      367.58      293.08     55.30 o
   5  10  20      675.51      671.43     62.63 o
   6  10  20      316.91      312.28     57.64 o
   7  10  20      129.33      117.99     56.41 o
   8  10  20      865.54      833.85     73.88 o
  -7  11  20        5.69        4.85     82.22 o
  -6  11  20       97.38      138.49     70.11 o
  -5  11  20      808.09      897.64     65.10 o
  -4  11  20       75.56      103.35     57.59 o
  -3  11  20      282.10      276.12     58.50 o
  -2  11  20       50.97       63.92     56.50 o
  -1  11  20      533.85      498.56     54.42 o
   0  11  20       40.27        8.72     55.83 o
   1  11  20      517.54      492.25     53.88 o
   2  11  20       51.84       53.88     50.53 o
   3  11  20      266.86      274.97     58.43 o
   4  11  20       76.11       96.84     53.38 o
   5  11  20      841.43      827.28     63.43 o
   6  11  20       95.11       64.45     55.18 o
   7  11  20        8.02        0.00     63.66 o
  -7  12  20      138.62      153.52     83.79 o
  -6  12  20       69.75       64.32     62.91 o
  -5  12  20     4395.05     4549.64     94.03 o
  -4  12  20      109.32      157.14     60.55 o
  -3  12  20     4688.64     4372.96     87.53 o
  -2  12  20      787.77      732.26     61.94 o
  -1  12  20     2932.33     3075.24     74.17 o
   0  12  20      111.87       70.83     57.56 o
   1  12  20     2942.43     2963.26     74.33 o
   2  12  20      798.03      669.86     66.48 o
   3  12  20     4624.46     4167.42     86.49 o
   4  12  20      104.32      112.68     60.63 o
   5  12  20     4431.33     4401.60     91.32 o
   6  12  20       74.27       56.45     55.82 o
   7  12  20      135.26      115.91     67.21 o
  -6  13  20       94.85       86.75     74.96 o
  -5  13  20      280.57      368.44     76.54 o
  -4  13  20      585.03      648.68     75.55 o
  -3  13  20       57.16       39.84     66.21 o
  -2  13  20      161.91      242.83     74.84 o
  -1  13  20      282.53      280.50     60.73 o
   0  13  20       75.06      101.96     58.89 o
   1  13  20      272.74      283.08     56.96 o
   2  13  20      156.36      136.40     61.12 o
   3  13  20       50.32       62.08     54.61 o
   4  13  20      576.90      647.40     64.60 o
   5  13  20      259.81      237.29     58.52 o
   6  13  20      109.45       82.38     70.32 o
  -6  14  20      137.24      136.66     77.34 o
  -5  14  20      234.52      287.46     75.14 o
  -4  14  20       84.16      114.85     73.10 o
  -3  14  20       22.03       82.66     70.20 o
  -2  14  20      678.93      667.92     82.68 o
  -1  14  20      215.33      247.83     63.23 o
   0  14  20      205.65      134.16     62.03 o
   1  14  20      216.05      250.90     59.75 o
   2  14  20      683.52      663.64     73.76 o
   3  14  20       20.94       21.61     82.91 o
   4  14  20       86.14      111.30     71.88 o
   5  14  20      236.70      248.04     62.14 o
   6  14  20      137.92      162.35     75.11 o
  -5  15  20      724.57      795.96     83.64 o
  -4  15  20      415.80      480.39     79.33 o
  -3  15  20     1279.91     1298.09     83.40 o
  -2  15  20      405.37      430.38     83.50 o
  -1  15  20        1.63       49.27     76.77 o
   0  15  20        3.00       47.02     60.45 o
   1  15  20        1.33       56.94     68.62 o
   2  15  20      401.03      442.81     86.98 o
   3  15  20     1263.90     1331.71    115.65 o
   4  15  20      412.14      478.83     88.71 o
   5  15  20      695.27      709.79     71.15 o
  -4  16  20      968.84      993.64     83.84 o
  -3  16  20       49.11      120.06     77.12 o
  -2  16  20       55.17       83.80     81.87 o
  -1  16  20      776.67      841.81     81.46 o
   0  16  20       15.74       64.21     69.00 o
   1  16  20      761.69      711.80     91.82 o
   2  16  20       48.68       36.79     86.28 o
[truncated: 82,667 more chars]
